# Supplementary material for: Integrating spin-dependent emission and dielectric switching in FeII catenated metal-organic frameworks
Source: Nat Commun. 2024 May 10;15:3961. doi: 10.1038/s41467-024-48425-8 (PMC11087595; doi:10.1038/s41467-024-48425-8)
Supplement: Supplementary file 4 — Supplementary Data 1 [file 41467_2024_48425_MOESM4_ESM.xlsx]

## Sheet: Sheet1
Supplementary Data 1
Supplementary Table 1 Cartesian coordinates of the truncated molecular model of 1Ag in the HS state.
Atom number	Element	X	Y	Z
1	Fe	5.2312	6.212	-0.0159
2	Fe	4.3025	15.7978	9.2261
3	N	2.2165	15.5636	9.364
4	N	5.4654	8.298	0.122
5	N	3.0471	6.336	-0.2514
6	N	4.5885	13.6184	9.3233
7	N	4.8787	6.2393	2.2181
8	N	4.0838	15.5383	7.0239
9	N	2.5214	8.0604	6.2746
10	N	2.1954	13.2693	2.9279
11	O	4.1112	9.7028	6.2587
12	O	0.9421	6.4517	6.2328
13	O	3.9787	11.8435	2.9353
14	O	0.4059	14.6698	2.9353
15	C	1.0662	15.49	9.4268
16	C	5.539	9.4483	0.1848
17	C	1.9494	6.1426	-0.2662
18	C	4.9187	12.5038	9.2124
19	C	5.5054	7.0952	2.9722
20	C	5.1458	7.3959	4.2809
21	C	4.046	6.7377	4.8021
22	C	3.3941	5.7956	4.0221
23	C	3.8504	5.5895	2.7393
24	C	3.6086	7.0468	6.2328
25	C	2.923	9.4168	6.2883
26	C	1.8611	10.4094	6.3474
27	C	0.5194	10.0224	6.3326
28	C	-0.1304	12.3608	6.3437
29	C	0.1304	8.6682	6.3437
30	C	1.1671	7.6251	6.2957
31	C	1.1608	12.7478	6.3918
32	C	2.1744	11.7594	6.3955
33	C	3.0913	16.1103	6.3511
34	C	2.7443	15.7928	5.0387
35	C	3.4677	14.8212	4.3955
36	C	4.5296	14.2682	5.0313
37	C	4.7904	14.6278	6.3511
38	C	3.0955	14.4448	2.987
39	C	0.7991	13.5658	2.8909
40	C	0.082	8.6534	2.8022
41	C	-0.082	12.3756	2.8022
42	C	0.4416	11.0549	2.8354
43	C	1.8295	10.832	2.828
44	C	2.7695	12.0055	2.8983
45	C	2.33	9.5514	2.7504
46	C	1.4615	8.4873	2.7763
47	Fe	-5.2312	14.817	-0.0159
48	N	-5.4654	12.731	0.122
49	N	-3.0471	14.693	-0.2514
50	N	-4.8787	14.7897	2.2181
51	C	-5.539	11.5807	0.1848
52	C	-1.9494	14.8864	-0.2662
53	C	-5.5054	13.9338	2.9722
54	C	-3.8504	15.4395	2.7393
55	C	-5.1458	13.6331	4.2809
56	C	-3.3941	15.2334	4.0221
57	C	-4.046	14.2913	4.8021
58	C	-3.6086	13.9822	6.2328
59	N	-2.5214	12.9686	6.2746
60	C	-1.0662	5.539	9.4268
61	N	-2.2165	5.4654	9.364
62	Fe	-4.3025	5.2312	9.2261
63	N	-4.5885	7.4106	9.3233
64	N	-4.0838	5.4907	7.0239
65	C	-4.9187	8.5252	9.2124
66	C	-3.0913	4.9187	6.3511
67	C	-4.7904	6.4012	6.3511
68	C	-2.7443	5.2362	5.0387
69	C	-4.5296	6.7608	5.0313
70	C	-3.4677	6.2078	4.3955
71	C	-3.0955	6.5842	2.987
72	N	-2.1954	7.7597	2.9279
73	C	-0.7991	7.4632	2.8909
74	C	-2.7695	9.0235	2.8983
75	O	-0.4059	6.3592	2.9353
76	O	-3.9787	9.1855	2.9353
77	C	-1.8295	10.197	2.828
78	C	-0.4416	9.9741	2.8354
79	C	-2.33	11.4776	2.7504
80	C	-0.5194	11.0066	6.3326
81	C	-1.8611	10.6196	6.3474
82	C	-2.923	11.6122	6.2883
83	C	-2.1744	9.2696	6.3955
84	C	-1.1671	13.4039	6.2957
85	O	-4.1112	11.3262	6.2587
86	C	-1.1608	8.2812	6.3918
87	O	-0.9421	14.5773	6.2328
88	C	-1.4615	12.5417	2.7763
89	N	5.0806	4.1154	-0.0222
90	N	7.4106	5.926	0.0813
91	N	5.4907	6.4307	-2.2181
92	N	6.3991	15.9484	9.2198
93	N	4.1785	17.9819	8.9906
94	N	4.2752	16.1503	11.4601
95	N	-5.0806	16.9136	-0.0222
96	N	-7.4106	15.103	0.0813
97	N	-5.4907	14.5983	-2.2181
98	N	-6.3991	5.0806	9.2198
99	N	-4.1785	3.0471	8.9906
100	N	-4.2752	4.8787	11.4601
101	C	4.986	2.9987	0.0924
102	C	8.5252	5.5958	-0.0296
103	C	4.9187	7.4232	-2.8909
104	C	6.4012	5.7241	-2.8909
105	C	7.5158	16.043	9.3344
106	C	4.3719	19.0796	8.9758
107	C	3.4193	15.5236	12.2142
108	C	4.925	17.1786	11.9813
109	C	-4.986	18.0303	0.0924
110	C	-8.5252	15.4332	-0.0296
111	C	-4.9187	13.6058	-2.8909
112	C	-6.4012	15.3049	-2.8909
113	C	-7.5158	4.986	9.3344
114	C	-4.3719	1.9494	8.9758
115	C	-3.4193	5.5054	12.2142
116	C	-4.925	3.8504	11.9813
117	H	2.9777	14.7876	11.8519
118	C	3.1186	15.8832	13.5229
119	C	4.7189	17.6349	13.2641
120	H	5.5559	17.6139	11.4564
121	H	-2.9777	6.2414	11.8519
122	C	-3.1186	5.1458	13.5229
123	C	-4.7189	3.3941	13.2641
124	H	-5.5559	3.4151	11.4564
125	H	2.5025	15.4058	14.0294
126	C	3.7768	16.983	14.0441
127	H	5.1963	18.3604	13.5931
128	H	-2.5025	5.6232	14.0294
129	C	-3.7768	4.046	14.0441
130	H	-5.1963	2.6686	13.5931
131	H	4.2626	7.9216	-2.4547
132	C	5.2362	7.7702	-4.2033
133	C	6.7608	5.9849	-4.2107
134	H	6.8197	5.0154	-2.4547
135	H	-4.2626	13.1074	-2.4547
136	C	-5.2362	13.2588	-4.2033
137	C	-6.7608	15.0441	-4.2107
138	H	-6.8197	16.0136	-2.4547
139	H	4.8009	8.4726	-4.6284
140	C	6.2078	7.0468	-4.8465
141	H	7.3728	5.4402	-4.6506
142	H	-4.8009	12.5564	-4.6284
143	C	-6.2078	13.9822	-4.8465
144	H	-7.3728	15.5888	-4.6506
145	H	6.2414	7.5368	2.6099
146	H	5.6232	8.012	4.7874
147	H	2.6686	5.3182	4.3511
148	H	3.4151	4.9586	2.2144
149	H	3.3016	6.2309	6.6579
150	H	4.3719	7.3749	6.7356
151	H	1.3816	13.652	6.425
152	H	3.066	12.0202	6.4324
153	H	2.5929	16.7664	6.7873
154	H	2.0419	16.2281	4.6136
155	H	5.0743	13.6562	4.5914
156	H	5.4991	14.2093	6.7873
157	H	3.903	14.2514	2.4842
158	H	2.6581	15.1998	2.5619
159	H	3.2448	9.4084	2.6765
160	H	1.8106	7.6251	2.7763
161	H	-6.2414	13.4922	2.6099
162	H	-3.4151	16.0704	2.2144
163	H	-5.6232	13.017	4.7874
164	H	-2.6686	15.7108	4.3511
165	H	-3.3016	14.7981	6.6579
166	H	-4.3719	13.6541	6.7356
167	H	-2.5929	4.2626	6.7873
168	H	-5.4991	6.8197	6.7873
169	H	-2.0419	4.8009	4.6136
170	H	-5.0743	7.3728	4.5914
171	H	-3.903	6.7776	2.4842
172	H	-2.6581	5.8292	2.5619
173	H	-3.2448	11.6206	2.6765
174	H	-3.066	9.0088	6.4324
175	H	-1.3816	7.377	6.425
176	H	-1.8106	13.4039	2.7763
177	H	3.58979	17.2804	14.9052
178	H	-3.58979	3.74857	14.9052
179	H	6.48241	7.28065	-5.70371
180	H	-6.48241	13.7484	-5.70371
Supplementary Table 2 Cartesian coordinates of the truncated molecular model of 1Ag in the LS state.
Atom number	Element	X	Y	Z
1	Fe	15.5229	16.5146	18.2431
2	N	15.7188	18.5147	18.3241
3	N	17.6139	16.2813	18.3277
4	N	15.7811	16.6923	16.1312
5	N	18.0477	18.5313	12.0117
6	O	19.457	16.7857	12.0555
7	O	16.6113	20.3164	12.0117
8	C	15.7998	19.6542	18.4372
9	C	18.7077	15.9887	18.2402
10	C	20.8519	18.8842	15.3978
11	C	18.9132	20.8975	15.3868
12	C	18.55	19.592	15.4416
13	C	19.5069	18.5811	15.4561
14	C	15.1625	17.6969	15.4598
15	C	15.5133	18.0352	14.1243
16	C	16.4806	17.288	13.4895
17	C	17.0306	16.2523	14.128
18	C	16.6736	15.9596	15.4853
19	C	16.8646	17.6118	12.0701
20	C	17.7363	19.9116	11.9679
21	C	18.8925	20.8166	11.9059
22	C	20.2064	20.2977	11.9241
23	C	20.4554	18.9132	11.9205
24	C	19.3076	17.973	12.0008
25	C	21.8586	15.3348	9.3153
26	N	22.9981	15.4158	9.2022
27	Fe	24.9982	15.6117	9.1212
28	N	24.9098	17.7197	8.8774
29	N	24.9907	15.9347	11.1944
30	C	25.1173	18.8281	8.8555
31	C	24.1065	15.258	11.9606
32	C	25.6798	16.9414	11.7563
33	C	23.8636	15.6503	13.307
34	C	25.4639	17.371	13.0772
35	C	24.5237	16.7214	13.8434
36	C	24.2372	17.1676	15.2628
37	N	23.2036	18.2262	15.2956
38	C	21.8586	17.8235	15.3284
39	C	23.6561	19.5546	15.3102
40	O	21.57	16.6466	15.2774
41	O	24.8205	19.8203	15.219
42	C	22.5996	20.6153	15.3868
43	C	21.24	20.2562	15.3978
44	C	22.9628	21.9208	15.4416
45	C	16.3955	22.6847	8.8555
46	N	16.603	23.7931	8.8774
47	Fe	16.5146	25.9011	9.1212
48	N	18.5147	26.097	9.2022
49	N	16.5221	25.5781	11.1944
50	C	19.6542	26.178	9.3153
51	C	17.4063	26.2548	11.9606
52	C	15.833	24.5714	11.7563
53	C	17.6492	25.8625	13.307
54	C	16.0488	24.1418	13.0772
55	C	16.9891	24.7914	13.8434
56	C	17.2756	24.3452	15.2628
57	N	18.3092	23.2866	15.2956
58	C	19.6542	23.6893	15.3284
59	C	17.8567	21.9582	15.3102
60	C	24.4822	25.2605	14.128
61	O	19.9427	24.8662	15.2774
62	C	20.6609	22.6286	15.3978
63	O	16.6923	21.6925	15.219
64	C	25.0322	24.2248	13.4895
65	C	24.8392	25.5532	15.4853
66	C	20.2728	21.2566	15.3978
67	C	22.0059	22.9317	15.4561
68	C	18.6808	22.1803	11.8548
69	C	19.7954	23.0894	11.8694
70	C	21.0574	22.5996	11.9205
71	C	21.3064	21.2151	11.9241
72	C	22.2052	23.5398	12.0008
73	C	22.6203	20.6962	11.9059
74	N	23.4651	22.9815	12.0117
75	O	22.0557	24.7271	12.0555
76	C	23.7765	21.6012	11.9679
77	C	22.832	19.3325	11.8548
78	C	24.6482	23.901	12.0701
79	O	24.9015	21.1964	12.0117
80	C	21.7174	18.4234	11.8694
81	C	25.9995	23.4776	14.1243
82	C	26.3502	23.8159	15.4598
83	N	25.7317	24.8205	16.1312
84	Fe	25.9899	24.9982	18.2431
85	N	25.794	22.9981	18.3241
86	N	23.8989	25.2315	18.3277
87	C	25.713	21.8586	18.4372
88	C	22.8051	25.5241	18.2402
89	N	15.3618	14.4921	18.2402
90	N	13.4149	16.603	17.9993
91	N	15.1999	16.5221	20.3163
92	N	27.0207	15.7728	9.1182
93	N	25.2315	13.5207	9.2058
94	N	24.8205	15.3535	7.0093
95	N	14.4921	25.74	9.1182
96	N	16.2813	27.9921	9.2058
97	N	16.6923	26.1593	7.0093
98	N	26.151	27.0207	18.2402
99	N	28.0979	24.9098	17.9993
100	N	26.3129	24.9907	20.3163
101	C	15.3141	13.363	18.3058
102	C	12.3065	16.3955	17.9774
103	C	15.8766	17.4063	21.0825
104	C	14.1932	15.833	20.8782
105	C	28.1498	15.8205	9.1839
106	C	25.5241	12.4269	9.1182
107	C	23.8159	15.972	6.3379
108	C	25.5532	14.461	6.3634
109	C	13.363	25.6923	9.1839
110	C	15.9887	29.0859	9.1182
111	C	15.9596	27.0518	6.3634
112	C	26.1987	28.1498	18.3058
113	C	29.2063	25.1173	17.9774
114	C	25.6362	24.1065	21.0825
115	C	27.3196	25.6798	20.8782
116	H	16.6072	17.8609	20.7286
117	C	15.4843	17.6492	22.4289
118	C	13.7636	16.0488	22.1991
119	H	13.7615	15.1833	20.3674
120	H	24.9056	23.6519	20.7286
121	C	26.0285	23.8636	22.4289
122	C	27.7492	25.4639	22.1991
123	H	27.7513	26.3295	20.3674
124	H	14.49	18.1785	15.8867
125	H	15.0982	18.7472	13.6901
126	H	17.6492	15.7167	13.6901
127	H	17.0763	15.2435	15.9195
128	H	25.5553	23.2534	22.9471
129	C	27.0996	24.5237	22.9653
130	H	28.4632	25.9476	22.5493
131	H	15.9575	18.2594	22.9471
132	C	14.4132	16.9891	22.9653
133	H	13.0495	15.5652	22.5493
134	C	17.6969	25.5407	6.3379
135	H	23.3343	16.6446	6.7648
136	C	23.4776	15.6213	5.0024
137	C	25.2605	14.104	5.0061
138	H	26.2693	14.0583	6.7976
139	C	16.2523	27.4088	5.0061
140	H	15.2435	27.4545	6.7976
141	H	18.1785	24.8682	6.7648
142	C	18.0352	25.8915	5.0024
143	H	22.7656	16.0364	4.5682
144	C	24.2248	14.654	4.3676
145	H	25.7961	13.4854	4.5682
146	C	17.288	26.8588	4.3676
147	H	15.7167	28.0274	4.5682
148	H	18.7472	25.4764	4.5682
149	H	17.6471	19.3678	15.4671
150	H	19.237	17.6907	15.5036
151	H	17.0742	16.7878	11.5994
152	H	16.1111	18.029	11.6213
153	H	23.6519	14.5274	11.6067
154	H	26.3295	17.3731	11.2455
155	H	23.2534	15.1771	13.8252
156	H	25.9476	18.0851	13.4274
157	H	25.053	17.5018	15.6678
158	H	23.9363	16.4059	15.7845
159	H	23.8657	22.145	15.4671
160	H	17.8609	26.9854	11.6067
161	H	15.1833	24.1397	11.2455
162	H	18.2594	26.3357	13.8252
163	H	15.5652	23.4277	13.4274
164	H	16.4598	24.011	15.6678
165	H	17.5765	25.1069	15.7845
166	H	23.8636	25.7961	13.6901
167	H	24.4365	26.2693	15.9195
168	H	22.2758	23.8221	15.5036
169	H	17.8131	22.5124	11.811
170	H	19.6501	24.0069	11.8475
171	H	23.6997	19.0004	11.811
172	H	24.4386	24.725	11.5994
173	H	25.4017	23.4838	11.6213
174	H	21.8627	17.5059	11.8475
175	H	26.4146	22.7656	13.6901
176	H	27.0228	23.3343	15.8867
177	H	17.5026	27.1261	3.5031
178	H	24.0102	14.3867	3.5031
179	H	27.3835	24.3404	23.8317
180	H	14.1293	17.1724	23.8317
