# Supplementary material for: Integrating spin-dependent emission and dielectric switching in FeII catenated metal-organic frameworks
Source: Nat Commun. 2024 May 10;15:3961. doi: 10.1038/s41467-024-48425-8 (PMC11087595; doi:10.1038/s41467-024-48425-8)
Supplement: Supplementary file 5 — Source Data [file 41467_2024_48425_MOESM5_ESM.xlsx]

## Sheet: Fig. 3a
Before irradiation	Field / Oe	T / K	m / emu	Calcd. chiT	After irradiation	Field / Oe	T / K	m / emu	Calcd. chiT
	5000	1.99989	0.02957	0.72538		5000	5.00012	0.01057	2.45332
	5000	3.29852	0.02279	0.9224		5000	7.14564	0.00805	2.66897
	5000	4.80113	0.01832	1.07986		5000	9.16587	0.00669	2.84918
	5000	5.90907	0.01608	1.16681		5000	11.3285	0.00555	2.92263
	5000	6.68515	0.01478	1.21392		5000	13.1004	0.00492	2.99247
	5000	7.37585	0.01376	1.247		5000	15.1119	0.00434	3.05033
	5000	8.34224	0.01252	1.28394		5000	17.1127	0.00389	3.09281
	5000	9.33486	0.01141	1.30932		5000	19.0594	0.00353	3.12907
	5000	10.3769	0.01047	1.33671		5000	21.0901	0.00321	3.15401
	5000	11.3242	0.00961	1.33854		5000	23.0678	0.00296	3.17708
	5000	12.4537	0.00871	1.33534		5000	25.341	0.00271	3.19472
	5000	13.4201	0.0082	1.35496		5000	27.0892	0.00254	3.20358
	5000	15.1769	0.00735	1.37539		5000	29.0692	0.00237	3.20459
	5000	15.8768	0.00706	1.38148		5000	31.0313	0.00221	3.20095
	5000	16.5814	0.00682	1.39492		5000	33.0801	0.00207	3.19
	5000	17.4858	0.0065	1.40154		5000	35.0497	0.00194	3.16698
	5000	18.4283	0.00621	1.41264		5000	37.0426	0.00182	3.13695
	5000	19.2995	0.00595	1.41771		5000	39.0359	0.0017	3.09907
	5000	20.3494	0.00568	1.42716		5000	41.0365	0.00159	3.05398
	5000	21.3161	0.00543	1.43027		5000	43.0349	0.00149	2.98944
	5000	22.3689	0.00523	1.44444		5000	45.2688	0.00137	2.90668
	5000	23.771	0.00495	1.45445		5000	47.006	0.00129	2.83823
	5000	24.4969	0.00483	1.46218		5000	48.9763	0.0012	2.75474
	5000	25.3922	0.00466	1.46371		5000	50.9979	0.00112	2.66604
	5000	26.3271	0.00452	1.471		5000	53.0014	0.00104	2.57476
	5000	27.3238	0.00437	1.47798		5000	54.9971	0.00095958	2.47593
	5000	28.461	0.00422	1.48668		5000	56.9641	0.000886795	2.3723
	5000	29.3717	0.0041	1.49075		5000	58.9404	0.000812176	2.25074
	5000	30.441	0.00396	1.49338		5000	60.9778	0.000746293	2.14233
	5000	31.3908	0.00387	1.5041		5000	63.2191	0.000679341	2.02487
	5000	32.3804	0.00376	1.50839		5000	64.9407	0.000634382	1.94468
	5000	33.3546	0.00366	1.51211		5000	66.9372	0.000587225	1.85815
	5000	34.352	0.00356	1.51701		5000	68.9224	0.00054909	1.79143
	5000	35.2628	0.00348	1.52016		5000	70.9253	0.000518529	1.74302
	5000	36.3388	0.00339	1.52727		5000	72.9327	0.000496432	1.71764
	5000	37.3506	0.0033	1.5321		5000	74.8946	0.000480623	1.70897
	5000	38.3873	0.00323	1.53765		5000	76.9418	0.000470155	1.71834
	5000	39.4108	0.00315	1.54217		5000	78.8772	0.000460009	1.72447
	5000	40.3852	0.00308	1.5475		5000	80.8868	0.000453071	1.74239
	5000	41.9817	0.00299	1.56019
	5000	42.6951	0.00295	1.5655
	5000	44.0853	0.00287	1.57237
	5000	44.6863	0.00287	1.5929
	5000	45.3994	0.00279	1.57574
	5000	46.4132	0.00274	1.58289
	5000	47.3469	0.00269	1.58622
	5000	48.2803	0.00265	1.5919
	5000	49.36	0.0026	1.59686
	5000	50.3642	0.00255	1.60128
	5000	51.3922	0.00251	1.60756
	5000	52.3079	0.00247	1.61119
	5000	53.3732	0.00243	1.61562
	5000	54.3201	0.00239	1.61781
	5000	55.3776	0.00234	1.61983
	5000	56.3587	0.00231	1.6233
	5000	57.3313	0.00227	1.6238
	5000	58.3132	0.00223	1.6235
	5000	59.4367	0.00219	1.62608
	5000	60.4103	0.00216	1.62813
	5000	61.3122	0.00213	1.6294
	5000	62.3053	0.00209	1.62801
	5000	63.3404	0.00206	1.63105
	5000	64.6567	0.00202	1.63072
	5000	65.3747	0.00199	1.63088
	5000	66.3086	0.00197	1.6322
	5000	67.4345	0.00193	1.63207
	5000	68.3654	0.00191	1.63453
	5000	69.3298	0.00188	1.63593
	5000	70.3375	0.00186	1.63987
	5000	71.334	0.00184	1.64401
	5000	72.3214	0.00182	1.649
	5000	73.4235	0.0018	1.65552
	5000	74.2565	0.00178	1.66016
	5000	75.3874	0.00177	1.67179
	5000	76.4322	0.00175	1.6811
	5000	77.4674	0.00174	1.69238
	5000	78.4276	0.00173	1.70307
	5000	79.3788	0.00172	1.71305
	5000	80.32	0.00171	1.72397
	5000	81.4777	0.0017	1.73801
	5000	82.4161	0.00169	1.74784
	5000	83.3104	0.00168	1.76294
	5000	84.8206	0.00167	1.78009
	5000	85.5246	0.00166	1.78935
	5000	86.302	0.00166	1.79959
	5000	87.2456	0.00165	1.81239
	5000	88.4029	0.00165	1.82946
	5000	89.4842	0.00164	1.84505
	5000	90.4329	0.00163	1.85839
	5000	91.3832	0.00163	1.87309
	5000	92.3857	0.00162	1.88808
	5000	93.3603	0.00162	1.90261
	5000	94.3668	0.00162	1.91823
	5000	95.9569	0.00161	1.94297
	5000	96.6059	0.00161	1.95284
	5000	97.3771	0.0016	1.96525
	5000	98.2905	0.0016	1.97962
	5000	99.4787	0.0016	1.99979
	5000	100.326	0.00159	2.01314
	5000	101.368	0.00159	2.03116
	5000	102.379	0.00159	2.04889
	5000	103.393	0.00159	2.06537
	5000	104.77	0.00158	2.08946
	5000	105.48	0.00158	2.10235
	5000	106.389	0.00158	2.11869
	5000	107.326	0.00158	2.1356
	5000	108.334	0.00158	2.15466
	5000	109.5	0.00158	2.17671
	5000	110.352	0.00158	2.1931
	5000	111.375	0.00158	2.21316
	5000	112.298	0.00158	2.23123
	5000	113.419	0.00158	2.25343
	5000	114.376	0.00158	2.27252
	5000	115.408	0.00158	2.29154
	5000	116.358	0.00158	2.31247
	5000	117.349	0.00158	2.33334
	5000	118.297	0.00158	2.35327
	5000	119.316	0.00158	2.37479
	5000	120.406	0.00158	2.39784
	5000	121.338	0.00158	2.41777
	5000	122.345	0.00158	2.4399
	5000	123.352	0.00159	2.46262
	5000	124.874	0.00159	2.49751
	5000	125.536	0.00159	2.51177
	5000	126.448	0.00159	2.53343
	5000	127.375	0.00159	2.55398
	5000	128.459	0.00159	2.57893
	5000	129.386	0.0016	2.60019
	5000	130.317	0.0016	2.62231
	5000	131.283	0.0016	2.64491
	5000	132.397	0.0016	2.67115
	5000	133.364	0.00161	2.69428
	5000	134.472	0.00161	2.7213
	5000	135.314	0.00161	2.74204
	5000	136.3	0.00161	2.76899
	5000	137.333	0.00162	2.7917
	5000	138.348	0.00162	2.81907
	5000	139.359	0.00162	2.84492
	5000	140.335	0.00163	2.87074
	5000	141.447	0.00163	2.89864
	5000	142.387	0.00163	2.92326
	5000	143.395	0.00164	2.95043
	5000	144.933	0.00164	2.99134
	5000	145.634	0.00164	3.00972
	5000	146.425	0.00165	3.03115
	5000	147.362	0.00165	3.05742
	5000	148.297	0.00165	3.08283
	5000	149.337	0.00166	3.11155
	5000	150.409	0.00166	3.14131
	5000	151.538	0.00167	3.17302
	5000	152.419	0.00167	3.19556
	5000	153.383	0.00167	3.22326
	5000	154.471	0.00167	3.25163
	5000	155.366	0.00168	3.27691
	5000	156.361	0.00168	3.30502
	5000	157.357	0.00168	3.33066
	5000	158.342	0.00169	3.35592
	5000	159.26	0.00169	3.38217
	5000	160.425	0.00169	3.41492
	5000	161.358	0.0017	3.43951
	5000	162.334	0.0017	3.4642
	5000	163.402	0.0017	3.49145
	5000	164.877	0.0017	3.5282
	5000	165.545	0.0017	3.54545
	5000	166.47	0.00171	3.56703
	5000	167.345	0.00171	3.58779
	5000	168.43	0.00171	3.613
	5000	169.41	0.00171	3.63518
	5000	170.411	0.00171	3.65695
	5000	171.35	0.00171	3.67758
	5000	172.387	0.00171	3.69936
	5000	173.354	0.00171	3.71734
	5000	174.332	0.00171	3.73855
	5000	175.366	0.0017	3.75662
	5000	176.408	0.0017	3.77791
	5000	177.262	0.0017	3.7902
	5000	178.392	0.0017	3.8106
	5000	179.437	0.0017	3.83128
	5000	180.375	0.00169	3.83902
	5000	181.376	0.00169	3.85617
	5000	182.364	0.00169	3.87316
	5000	183.345	0.00169	3.89012
	5000	184.978	0.00168	3.91094
	5000	185.622	0.00168	3.91616
	5000	186.392	0.00168	3.92701
	5000	187.368	0.00167	3.94443
	5000	188.483	0.00167	3.95542
	5000	189.383	0.00166	3.96286
	5000	190.472	0.00166	3.97472
	5000	191.3	0.00166	3.98356
	5000	192.538	0.00165	3.99674
	5000	193.29	0.00165	4.00286
	5000	194.411	0.00164	4.01419
	5000	195.386	0.00164	4.02262
	5000	196.515	0.00163	4.03209
	5000	197.342	0.00163	4.03829
	5000	198.516	0.00162	4.04785
	5000	199.397	0.00161	4.04793
	5000	200.385	0.00161	4.05919
	5000	201.387	0.0016	4.06172
	5000	202.363	0.0016	4.07222
	5000	203.381	0.00159	4.07821
	5000	205.056	0.00158	4.08082
	5000	205.668	0.00158	4.08857
	5000	206.468	0.00157	4.09236
	5000	207.377	0.00157	4.09783
	5000	208.372	0.00156	4.10123
	5000	209.421	0.00156	4.10709
	5000	210.401	0.00155	4.10959
	5000	211.304	0.00155	4.11398
	5000	212.306	0.00154	4.11093
	5000	213.391	0.00153	4.11904
	5000	214.356	0.00153	4.12408
	5000	215.356	0.00152	4.12709
	5000	216.328	0.00151	4.12885
	5000	217.433	0.00151	4.13254
	5000	218.338	0.0015	4.1334
	5000	219.381	0.00149	4.13507
	5000	220.473	0.00149	4.13782
	5000	221.354	0.00148	4.1392
	5000	222.348	0.00148	4.14107
	5000	223.407	0.00147	4.14253
	5000	225.085	0.00146	4.14813
	5000	225.73	0.00146	4.14622
	5000	226.455	0.00145	4.15038
	5000	227.314	0.00145	4.15106
	5000	228.475	0.00144	4.15054
	5000	229.409	0.00143	4.15439
	5000	230.38	0.00143	4.15364
	5000	231.323	0.00142	4.14879
	5000	232.412	0.00141	4.15309
	5000	233.382	0.00141	4.14914
	5000	234.267	0.0014	4.1554
	5000	235.39	0.0014	4.1528
	5000	236.22	0.00139	4.14631
	5000	237.311	0.00139	4.1598
	5000	238.448	0.00138	4.15262
	5000	239.437	0.00137	4.15339
	5000	240.326	0.00137	4.15692
	5000	241.386	0.00136	4.15488
	5000	242.346	0.00135	4.14381
	5000	243.422	0.00135	4.15139
	5000	244.378	0.00134	4.14868
	5000	245.78	0.00133	4.15026
	5000	246.469	0.00133	4.14653
	5000	247.321	0.00132	4.14718
	5000	248.343	0.00132	4.1487
	5000	249.325	0.00131	4.14835
	5000	250.336	0.00131	4.14871
	5000	251.373	0.0013	4.14831
	5000	252.371	0.0013	4.14736
	5000	253.323	0.00129	4.1453
	5000	254.393	0.00129	4.14509
	5000	255.487	0.00128	4.14592
	5000	256.377	0.00127	4.13958
	5000	257.42	0.00127	4.14214
	5000	258.339	0.00126	4.14168
	5000	259.31	0.00126	4.14667
	5000	260.393	0.00125	4.14125
	5000	261.29	0.00125	4.13928
	5000	262.425	0.00124	4.13593
	5000	263.345	0.00124	4.13409
	5000	264.348	0.00123	4.13238
	5000	265.717	0.00123	4.13241
	5000	266.412	0.00122	4.12861
	5000	267.355	0.00122	4.12864
	5000	268.408	0.00121	4.13048
	5000	269.3	0.00121	4.12655
	5000	270.307	0.0012	4.12671
	5000	271.306	0.0012	4.12485
	5000	272.313	0.00119	4.1231
	5000	273.43	0.00119	4.12136
	5000	274.355	0.00118	4.12016
	5000	275.4	0.00118	4.11868
	5000	276.405	0.00117	4.11258
	5000	277.488	0.00117	4.11643
	5000	278.416	0.00116	4.11326
	5000	279.342	0.00116	4.1229
	5000	280.433	0.00115	4.11803
	5000	281.369	0.00115	4.11845
	5000	282.293	0.00115	4.12017
	5000	283.293	0.00114	4.1186
	5000	284.423	0.00114	4.11473
	5000	285.693	0.00113	4.11074
	5000	286.411	0.00113	4.11298
	5000	287.396	0.00112	4.11522
	5000	288.329	0.00112	4.11245
	5000	289.425	0.00112	4.11711
	5000	290.383	0.00111	4.11136
	5000	291.451	0.00111	4.10499
	5000	292.379	0.00111	4.11553
	5000	293.378	0.0011	4.10906
	5000	294.334	0.00109	4.10499
	5000	295.398	0.00109	4.10414
	5000	296.378	0.00108	4.09499
	5000	297.388	0.00108	4.10292
	5000	298.255	0.00108	4.10292
	5000	299.319	0.00108	4.10982
	5000	300.002	0.00107	4.094
	5000

## Sheet: Fig. 3b
RT	Velocity / mm s-1	exptl.	fit(all)	HS	50 K	Velocity / mm s-1	exptl.	fit(all)	HS	LS
	-3.76715	99.8659	100	100		-3.76715	99.8762	99.966	100	99.9782
	-3.75194	100.091	99.9999	99.9999		-3.75194	100.617	99.9656	99.9999	99.9779
	-3.73673	101.328	99.9999	99.9999		-3.73673	100.213	99.9653	99.9998	99.9777
	-3.72153	100.62	99.9998	99.9998		-3.72153	100.005	99.965	99.9998	99.9774
	-3.70632	99.9649	99.9998	99.9998		-3.70632	99.1243	99.9647	99.9997	99.9772
	-3.69111	100.075	99.9997	99.9997		-3.69111	99.5227	99.9643	99.9996	99.9769
	-3.6759	99.504	99.9997	99.9997		-3.6759	100.426	99.964	99.9995	99.9767
	-3.6607	100.003	99.9996	99.9996		-3.6607	98.8326	99.9636	99.9994	99.9764
	-3.64549	100.014	99.9996	99.9996		-3.64549	100.415	99.9633	99.9994	99.9761
	-3.63028	99.7097	99.9995	99.9995		-3.63028	100.813	99.9629	99.9993	99.9758
	-3.61508	100.247	99.9994	99.9994		-3.61508	100.162	99.9626	99.9992	99.9756
	-3.59987	100.258	99.9994	99.9994		-3.59987	99.7023	99.9622	99.9991	99.9753
	-3.58466	100.887	99.9993	99.9993		-3.58466	99.8874	99.9618	99.999	99.975
	-3.56946	100.494	99.9993	99.9993		-3.56946	99.9435	99.9615	99.9989	99.9748
	-3.55425	99.7745	99.9992	99.9992		-3.55425	99.6013	99.9611	99.9988	99.9745
	-3.53904	99.4888	99.9992	99.9992		-3.53904	99.2646	99.9607	99.9987	99.9742
	-3.52384	101.248	99.9991	99.9991		-3.52384	99.36	99.9604	99.9986	99.9739
	-3.50863	101.203	99.999	99.999		-3.50863	100.05	99.96	99.9986	99.9736
	-3.49342	99.5688	99.999	99.999		-3.49342	99.0682	99.9596	99.9985	99.9733
	-3.47822	100.007	99.9989	99.9989		-3.47822	99.8762	99.9592	99.9984	99.973
	-3.46301	99.5764	99.9988	99.9988		-3.46301	100.998	99.9588	99.9983	99.9727
	-3.4478	99.3821	99.9988	99.9988		-3.4478	99.0682	99.9584	99.9982	99.9724
	-3.43259	100.803	99.9987	99.9987		-3.43259	99.9211	99.958	99.9981	99.9721
	-3.41739	100.091	99.9986	99.9986		-3.41739	100.426	99.9576	99.998	99.9718
	-3.40218	100.033	99.9986	99.9986		-3.40218	100.858	99.9571	99.9979	99.9714
	-3.38697	100.201	99.9985	99.9985		-3.38697	100.286	99.9567	99.9978	99.9711
	-3.37177	99.3631	99.9984	99.9984		-3.37177	98.5576	99.9563	99.9977	99.9708
	-3.35656	100.929	99.9984	99.9984		-3.35656	99.2534	99.9559	99.9976	99.9705
	-3.34135	99.485	99.9983	99.9983		-3.34135	99.2702	99.9554	99.9975	99.9701
	-3.32615	99.306	99.9982	99.9982		-3.32615	100.269	99.955	99.9974	99.9698
	-3.31094	99.7097	99.9982	99.9982		-3.31094	100.325	99.9545	99.9973	99.9694
	-3.29573	101.412	99.9981	99.9981		-3.29573	100.37	99.9541	99.9972	99.9691
	-3.28053	99.923	99.998	99.998		-3.28053	100.892	99.9536	99.9971	99.9688
	-3.26532	101.538	99.998	99.998		-3.26532	99.1356	99.9532	99.997	99.9684
	-3.25011	99.9192	99.9979	99.9979		-3.25011	100.174	99.9527	99.9968	99.968
	-3.23491	100.155	99.9978	99.9978		-3.23491	99.2478	99.9522	99.9967	99.9677
	-3.2197	99.2412	99.9977	99.9977		-3.2197	99.4778	99.9517	99.9966	99.9673
	-3.20449	100.609	99.9976	99.9976		-3.20449	99.9828	99.9513	99.9965	99.9669
	-3.18928	99.5802	99.9976	99.9976		-3.18928	101.369	99.9508	99.9964	99.9666
	-3.17408	99.2527	99.9975	99.9975		-3.17408	100.886	99.9503	99.9963	99.9662
	-3.15887	100.685	99.9974	99.9974		-3.15887	99.8201	99.9498	99.9962	99.9658
	-3.14366	99.3326	99.9973	99.9973		-3.14366	100.561	99.9493	99.996	99.9654
	-3.12846	99.2603	99.9972	99.9972		-3.12846	100.106	99.9487	99.9959	99.965
	-3.11325	100.064	99.9972	99.9972		-3.11325	101.133	99.9482	99.9958	99.9646
	-3.09804	99.7973	99.9971	99.9971		-3.09804	101.026	99.9477	99.9957	99.9642
	-3.08284	99.2717	99.997	99.997		-3.08284	99.8762	99.9471	99.9956	99.9638
	-3.06763	101.005	99.9969	99.9969		-3.06763	99.0065	99.9466	99.9954	99.9634
	-3.05242	99.1003	99.9968	99.9968		-3.05242	101.29	99.946	99.9953	99.9629
	-3.03722	99.8049	99.9968	99.9968		-3.03722	100.92	99.9455	99.9952	99.9625
	-3.02201	99.3517	99.9967	99.9967		-3.02201	101.049	99.9449	99.9951	99.9621
	-3.0068	99.4698	99.9966	99.9966		-3.0068	99.3319	99.9444	99.9949	99.9616
	-2.9916	99.7135	99.9965	99.9965		-2.9916	99.9997	99.9438	99.9948	99.9612
	-2.97639	101.344	99.9964	99.9964		-2.97639	99.5844	99.9432	99.9947	99.9607
	-2.96118	100.403	99.9963	99.9963		-2.96118	99.893	99.9426	99.9945	99.9603
	-2.94597	99.6983	99.9962	99.9962		-2.94597	99.5901	99.942	99.9944	99.9598
	-2.93077	100.818	99.9961	99.9961		-2.93077	98.5632	99.9414	99.9942	99.9593
	-2.91556	99.9078	99.996	99.996		-2.91556	100.168	99.9408	99.9941	99.9589
	-2.90035	99.5726	99.9959	99.9959		-2.90035	100.864	99.9402	99.994	99.9584
	-2.88515	99.3936	99.9958	99.9958		-2.88515	100.392	99.9395	99.9938	99.9579
	-2.86994	100.327	99.9957	99.9957		-2.86994	100.331	99.9389	99.9937	99.9574
	-2.85473	101.431	99.9956	99.9956		-2.85473	99.7416	99.9382	99.9935	99.9569
	-2.83953	101.161	99.9955	99.9955		-2.83953	98.5857	99.9376	99.9934	99.9564
	-2.82432	98.6699	99.9954	99.9954		-2.82432	99.4105	99.9369	99.9932	99.9559
	-2.80911	99.5269	99.9953	99.9953		-2.80911	99.9435	99.9362	99.9931	99.9553
	-2.79391	99.7745	99.9952	99.9952		-2.79391	100.594	99.9355	99.9929	99.9548
	-2.7787	100.091	99.9951	99.9951		-2.7787	100.095	99.9348	99.9928	99.9543
	-2.76349	100.681	99.995	99.995		-2.76349	98.7708	99.9341	99.9926	99.9537
	-2.74828	99.664	99.9949	99.9949		-2.74828	101.105	99.9334	99.9924	99.9532
	-2.73308	99.127	99.9948	99.9948		-2.73308	100.97	99.9327	99.9923	99.9526
	-2.71787	100.254	99.9947	99.9947		-2.71787	99.5844	99.932	99.9921	99.952
	-2.70266	99.7516	99.9946	99.9946		-2.70266	100.634	99.9312	99.992	99.9514
	-2.68746	99.5002	99.9945	99.9945		-2.68746	99.865	99.9304	99.9918	99.9509
	-2.67225	100.121	99.9943	99.9943		-2.67225	101.324	99.9297	99.9916	99.9503
	-2.65704	99.7021	99.9942	99.9942		-2.65704	99.6911	99.9289	99.9914	99.9497
	-2.64184	100.304	99.9941	99.9941		-2.64184	100.331	99.9281	99.9913	99.949
	-2.62663	99.5231	99.994	99.994		-2.62663	99.6406	99.9273	99.9911	99.9484
	-2.61142	99.5573	99.9939	99.9939		-2.61142	99.6013	99.9265	99.9909	99.9478
	-2.59622	100.285	99.9938	99.9938		-2.59622	100.218	99.9257	99.9907	99.9471
	-2.58101	100.582	99.9936	99.9936		-2.58101	99.4778	99.9248	99.9905	99.9465
	-2.5658	99.2565	99.9935	99.9935		-2.5658	99.7135	99.924	99.9904	99.9458
	-2.5506	100.27	99.9934	99.9934		-2.5506	99.158	99.9231	99.9902	99.9452
	-2.53539	100.266	99.9933	99.9933		-2.53539	98.8999	99.9223	99.99	99.9445
	-2.52018	99.5726	99.9931	99.9931		-2.52018	100.707	99.9214	99.9898	99.9438
	-2.50497	99.5497	99.993	99.993		-2.50497	100.482	99.9205	99.9896	99.9431
	-2.48977	99.9763	99.9929	99.9929		-2.48977	98.8774	99.9196	99.9894	99.9424
	-2.47456	99.9649	99.9927	99.9927		-2.47456	100.533	99.9186	99.9892	99.9416
	-2.45935	100.921	99.9926	99.9926		-2.45935	100.886	99.9177	99.989	99.9409
	-2.44415	99.9573	99.9925	99.9925		-2.44415	100.998	99.9167	99.9888	99.9402
	-2.42894	100.841	99.9923	99.9923		-2.42894	101.329	99.9157	99.9886	99.9394
	-2.41373	101.652	99.9922	99.9922		-2.41373	99.9492	99.9148	99.9883	99.9386
	-2.39853	99.7478	99.992	99.992		-2.39853	99.5508	99.9137	99.9881	99.9378
	-2.38332	100.742	99.9919	99.9919		-2.38332	99.7752	99.9127	99.9879	99.937
	-2.36811	100.704	99.9917	99.9917		-2.36811	100.656	99.9117	99.9877	99.9362
	-2.35291	99.6983	99.9916	99.9916		-2.35291	99.9435	99.9107	99.9874	99.9354
	-2.3377	100.369	99.9914	99.9914		-2.3377	98.9953	99.9096	99.9872	99.9346
	-2.32249	99.1536	99.9913	99.9913		-2.32249	100.561	99.9085	99.987	99.9337
	-2.30729	99.3479	99.9911	99.9911		-2.30729	100.218	99.9074	99.9868	99.9328
	-2.29208	100.03	99.9909	99.9909		-2.29208	99.9492	99.9063	99.9865	99.932
	-2.27687	98.6547	99.9908	99.9908		-2.27687	100.196	99.9051	99.9863	99.9311
	-2.26166	99.8202	99.9906	99.9906		-2.26166	100.392	99.904	99.986	99.9301
	-2.24646	99.1155	99.9905	99.9905		-2.24646	98.9279	99.9028	99.9858	99.9292
	-2.23125	100.426	99.9903	99.9903		-2.23125	99.3768	99.9016	99.9855	99.9283
	-2.21604	99.8735	99.9901	99.9901		-2.21604	101.178	99.9004	99.9853	99.9273
	-2.20084	100.631	99.9899	99.9899		-2.20084	99.2478	99.8992	99.985	99.9263
	-2.18563	100.174	99.9898	99.9898		-2.18563	99.4498	99.8979	99.9847	99.9253
	-2.17042	99.7364	99.9896	99.9896		-2.17042	99.6798	99.8966	99.9845	99.9244
	-2.15522	99.8659	99.9894	99.9894		-2.15522	101.228	99.8953	99.9842	99.9233
	-2.14001	99.8202	99.9892	99.9892		-2.14001	100.286	99.894	99.9839	99.9223
	-2.1248	99.6107	99.989	99.989		-2.1248	100.387	99.8927	99.9836	99.9212
	-2.1096	99.3898	99.9888	99.9888		-2.1096	100.594	99.8913	99.9834	99.9201
	-2.09439	99.664	99.9887	99.9887		-2.09439	99.1804	99.8899	99.9831	99.919
	-2.07918	100.643	99.9885	99.9885		-2.07918	99.7584	99.8885	99.9828	99.9179
	-2.06398	100.871	99.9883	99.9883		-2.06398	99.8089	99.887	99.9825	99.9168
	-2.04877	99.0317	99.9881	99.9881		-2.04877	100.297	99.8856	99.9822	99.9156
	-2.03356	99.2641	99.9879	99.9879		-2.03356	100.673	99.8841	99.9819	99.9144
	-2.01835	99.4545	99.9877	99.9877		-2.01835	99.562	99.8825	99.9815	99.9132
	-2.00315	99.6373	99.9874	99.9874		-2.00315	100.729	99.881	99.9812	99.912
	-1.98794	99.0394	99.9872	99.9872		-1.98794	100.583	99.8794	99.9809	99.9107
	-1.97273	101.02	99.987	99.987		-1.97273	98.9672	99.8778	99.9806	99.9094
	-1.95753	100.231	99.9868	99.9868		-1.95753	101.778	99.8762	99.9802	99.9081
	-1.94232	100.304	99.9866	99.9866		-1.94232	100.151	99.8745	99.9799	99.9068
	-1.92711	99.4888	99.9864	99.9864		-1.92711	100.078	99.8728	99.9796	99.9055
	-1.91191	99.1993	99.9861	99.9861		-1.91191	99.9379	99.8711	99.9792	99.9041
	-1.8967	99.5231	99.9859	99.9859		-1.8967	99.6462	99.8693	99.9789	99.9027
	-1.88149	100.532	99.9857	99.9857		-1.88149	99.4161	99.8675	99.9785	99.9012
	-1.86629	99.2565	99.9854	99.9854		-1.86629	101.386	99.8657	99.9781	99.8998
	-1.85108	99.2603	99.9852	99.9852		-1.85108	98.9279	99.8638	99.9778	99.8983
	-1.83587	100.464	99.9849	99.9849		-1.83587	99.8706	99.8619	99.9774	99.8968
	-1.82067	99.9725	99.9847	99.9847		-1.82067	100.712	99.86	99.977	99.8952
	-1.80546	99.8735	99.9844	99.9844		-1.80546	99.4217	99.858	99.9766	99.8936
	-1.79025	99.4774	99.9841	99.9841		-1.79025	100.521	99.856	99.9762	99.892
	-1.77504	99.9611	99.9839	99.9839		-1.77504	99.8706	99.8539	99.9758	99.8903
	-1.75984	100.03	99.9836	99.9836		-1.75984	99.2141	99.8518	99.9754	99.8887
	-1.74463	99.8316	99.9833	99.9833		-1.74463	99.8426	99.8497	99.975	99.8869
	-1.72942	100.54	99.9831	99.9831		-1.72942	99.0121	99.8475	99.9745	99.8852
	-1.71422	99.8049	99.9828	99.9828		-1.71422	99.2534	99.8453	99.9741	99.8834
	-1.69901	100.502	99.9825	99.9825		-1.69901	100.185	99.843	99.9736	99.8816
	-1.6838	99.6183	99.9822	99.9822		-1.6838	99.7921	99.8407	99.9732	99.8797
	-1.6686	101.069	99.9819	99.9819		-1.6686	100.409	99.8383	99.9727	99.8778
	-1.65339	99.5954	99.9816	99.9816		-1.65339	99.4666	99.8359	99.9723	99.8758
	-1.63818	99.6107	99.9813	99.9813		-1.63818	99.4947	99.8334	99.9718	99.8738
	-1.62298	100.106	99.9809	99.9809		-1.62298	100.651	99.8309	99.9713	99.8718
	-1.60777	98.986	99.9806	99.9806		-1.60777	99.158	99.8283	99.9708	99.8697
	-1.59256	99.6526	99.9803	99.9803		-1.59256	100.679	99.8256	99.9703	99.8675
	-1.57736	99.0089	99.98	99.98		-1.57736	99.0458	99.8229	99.9698	99.8654
	-1.56215	100.437	99.9796	99.9796		-1.56215	100.555	99.8202	99.9693	99.8631
	-1.54694	100.266	99.9793	99.9793		-1.54694	99.663	99.8174	99.9687	99.8608
	-1.53173	100.445	99.9789	99.9789		-1.53173	99.9997	99.8145	99.9682	99.8585
	-1.51653	100.871	99.9786	99.9786		-1.51653	100.258	99.8115	99.9676	99.8561
	-1.50132	100.749	99.9782	99.9782		-1.50132	101.902	99.8085	99.9671	99.8536
	-1.48611	100.228	99.9778	99.9778		-1.48611	99.9155	99.8054	99.9665	99.8511
	-1.47091	99.1955	99.9775	99.9775		-1.47091	99.259	99.8022	99.9659	99.8485
	-1.4557	100.89	99.9771	99.9771		-1.4557	101.071	99.799	99.9653	99.8459
	-1.44049	101.058	99.9767	99.9767		-1.44049	100.387	99.7957	99.9647	99.8432
	-1.42529	100.593	99.9763	99.9763		-1.42529	100.864	99.7923	99.9641	99.8404
	-1.41008	100.974	99.9759	99.9759		-1.41008	100.578	99.7888	99.9634	99.8376
	-1.39487	100.304	99.9754	99.9754		-1.39487	100.572	99.7853	99.9628	99.8347
	-1.37967	100.19	99.975	99.975		-1.37967	99.2646	99.7816	99.9621	99.8317
	-1.36446	99.7097	99.9746	99.9746		-1.36446	98.8382	99.7779	99.9614	99.8286
	-1.34925	100.426	99.9741	99.9741		-1.34925	99.2478	99.774	99.9607	99.8255
	-1.33405	99.4431	99.9737	99.9737		-1.33405	99.7752	99.7701	99.96	99.8223
	-1.31884	99.9154	99.9732	99.9732		-1.31884	100.409	99.7661	99.9593	99.819
	-1.30363	100.464	99.9728	99.9728		-1.30363	100.679	99.7619	99.9586	99.8156
	-1.28842	99.9039	99.9723	99.9723		-1.28842	101.537	99.7577	99.9578	99.8121
	-1.27322	99.2869	99.9718	99.9718		-1.27322	99.4049	99.7534	99.957	99.8085
	-1.25801	99.504	99.9713	99.9713		-1.25801	100.364	99.7489	99.9563	99.8048
	-1.2428	99.5459	99.9708	99.9708		-1.2428	100.942	99.7443	99.9555	99.801
	-1.2276	100.239	99.9703	99.9703		-1.2276	100.067	99.7396	99.9546	99.7972
	-1.21239	100.708	99.9697	99.9697		-1.21239	100.291	99.7348	99.9538	99.7932
	-1.19718	99.5916	99.9692	99.9692		-1.19718	99.9772	99.7298	99.9529	99.7891
	-1.18198	99.5117	99.9686	99.9686		-1.18198	99.0682	99.7247	99.9521	99.7848
	-1.16677	98.4566	99.9681	99.9681		-1.16677	98.2434	99.7194	99.9512	99.7805
	-1.15156	100.631	99.9675	99.9675		-1.15156	98.9897	99.714	99.9502	99.776
	-1.13636	100.334	99.9669	99.9669		-1.13636	99.9772	99.7085	99.9493	99.7714
	-1.12115	101.526	99.9663	99.9663		-1.12115	99.4161	99.7028	99.9483	99.7666
	-1.10594	100.171	99.9657	99.9657		-1.10594	100.505	99.6969	99.9474	99.7617
	-1.09073	101.081	99.965	99.965		-1.09073	98.7821	99.6908	99.9463	99.7567
	-1.07553	99.9839	99.9644	99.9644		-1.07553	99.4217	99.6846	99.9453	99.7515
	-1.06032	100.921	99.9637	99.9637		-1.06032	99.6518	99.6782	99.9442	99.7462
	-1.04511	98.9137	99.963	99.963		-1.04511	99.5339	99.6716	99.9432	99.7406
	-1.02991	100.468	99.9624	99.9624		-1.02991	99.2983	99.6648	99.942	99.7349
	-1.0147	99.3288	99.9617	99.9617		-1.0147	101.116	99.6577	99.9409	99.729
	-0.99949	100.117	99.9609	99.9609		-0.99949	98.9897	99.6505	99.9397	99.7229
	-0.98429	101.218	99.9602	99.9602		-0.98429	98.3444	99.643	99.9385	99.7167
	-0.96908	100.761	99.9594	99.9594		-0.96908	99.2253	99.6353	99.9373	99.7102
	-0.95387	99.8925	99.9586	99.9586		-0.95387	100.112	99.6273	99.936	99.7035
	-0.93867	99.4621	99.9578	99.9578		-0.93867	100.179	99.6191	99.9347	99.6965
	-0.92346	99.7021	99.957	99.957		-0.92346	100.398	99.6106	99.9334	99.6893
	-0.90825	99.6183	99.9562	99.9562		-0.90825	99.1468	99.6018	99.932	99.6819
	-0.89305	99.9039	99.9553	99.9553		-0.89305	100.695	99.5927	99.9306	99.6742
	-0.87784	100.967	99.9544	99.9544		-0.87784	99.7584	99.5833	99.9292	99.6663
	-0.86263	99.683	99.9535	99.9535		-0.86263	101.139	99.5735	99.9277	99.658
	-0.84742	100.616	99.9526	99.9526		-0.84742	98.7484	99.5634	99.9262	99.6494
	-0.83222	100.483	99.9517	99.9517		-0.83222	99.2253	99.553	99.9246	99.6405
	-0.81701	98.9632	99.9507	99.9507		-0.81701	99.3319	99.5421	99.923	99.6313
	-0.8018	100.033	99.9497	99.9497		-0.8018	100.718	99.5309	99.9214	99.6218
	-0.7866	99.8087	99.9487	99.9487		-0.7866	100.443	99.5193	99.9196	99.6118
	-0.77139	100.666	99.9476	99.9476		-0.77139	100.303	99.5072	99.9179	99.6015
	-0.75618	101.401	99.9465	99.9465		-0.75618	100.611	99.4946	99.9161	99.5907
	-0.74098	99.1765	99.9454	99.9454		-0.74098	99.8482	99.4816	99.9142	99.5796
	-0.72577	100.494	99.9442	99.9442		-0.72577	100.544	99.468	99.9123	99.5679
	-0.71056	99.8811	99.9431	99.9431		-0.71056	99.3544	99.4539	99.9103	99.5558
	-0.69536	99.3821	99.9419	99.9419		-0.69536	99.8201	99.4393	99.9083	99.5432
	-0.68015	99.4317	99.9406	99.9406		-0.68015	99.6574	99.424	99.9062	99.53
	-0.66494	100.292	99.9393	99.9393		-0.66494	100.19	99.4081	99.904	99.5163
	-0.64974	100.73	99.938	99.938		-0.64974	98.9841	99.3915	99.9018	99.5019
	-0.63453	99.7135	99.9367	99.9367		-0.63453	99.3488	99.3742	99.8994	99.4869
	-0.61932	100.776	99.9352	99.9352		-0.61932	99.2983	99.3561	99.897	99.4713
	-0.60411	100.018	99.9338	99.9338		-0.60411	99.5171	99.3372	99.8946	99.4549
	-0.58891	99.8925	99.9323	99.9323		-0.58891	99.7359	99.3175	99.892	99.4377
	-0.5737	100.136	99.9308	99.9308		-0.5737	100.297	99.2969	99.8894	99.4197
	-0.55849	100.506	99.9292	99.9292		-0.55849	99.562	99.2753	99.8866	99.4009
	-0.54329	99.8392	99.9276	99.9276		-0.54329	97.8282	99.2527	99.8838	99.3811
	-0.52808	99.8849	99.9259	99.9259		-0.52808	99.5059	99.229	99.8809	99.3603
	-0.51287	99.6107	99.9242	99.9242		-0.51287	99.259	99.2041	99.8778	99.3385
	-0.49767	99.4621	99.9224	99.9224		-0.49767	99.0738	99.178	99.8747	99.3155
	-0.48246	99.1993	99.9205	99.9205		-0.48246	98.7708	99.1505	99.8714	99.2913
	-0.46725	99.8659	99.9186	99.9186		-0.46725	97.1156	99.1216	99.868	99.2658
	-0.45205	101.108	99.9166	99.9166		-0.45205	99.2253	99.0912	99.8645	99.2389
	-0.43684	99.1727	99.9146	99.9146		-0.43684	99.5171	99.0592	99.8609	99.2105
	-0.42163	99.9573	99.9125	99.9125		-0.42163	99.4386	99.0254	99.8571	99.1805
	-0.40643	99.7935	99.9103	99.9103		-0.40643	99.6798	98.9896	99.8531	99.1487
	-0.39122	98.6547	99.908	99.908		-0.39122	99.0121	98.9519	99.849	99.1151
	-0.37601	99.9306	99.9056	99.9056		-0.37601	98.2097	98.912	99.8448	99.0794
	-0.3608	98.3957	99.9032	99.9032		-0.3608	97.7216	98.8696	99.8403	99.0415
	-0.3456	99.3212	99.9007	99.9007		-0.3456	98.2546	98.8247	99.8357	99.0012
	-0.33039	98.7842	99.898	99.898		-0.33039	96.8294	98.777	99.8308	98.9583
	-0.31518	99.9458	99.8953	99.8953		-0.31518	98.5352	98.7263	99.8258	98.9127
	-0.29998	100.014	99.8925	99.8925		-0.29998	97.3288	98.6723	99.8206	98.8639
	-0.28477	100.517	99.8896	99.8896		-0.28477	99.4498	98.6147	99.8151	98.8118
	-0.26956	98.9327	99.8865	99.8865		-0.26956	98.0639	98.5532	99.8093	98.756
	-0.25436	98.6585	99.8833	99.8833		-0.25436	98.9448	98.4874	99.8033	98.6963
	-0.23915	99.1955	99.88	99.88		-0.23915	98.4959	98.4169	99.797	98.6321
	-0.22394	98.986	99.8766	99.8766		-0.22394	98.8326	98.3413	99.7904	98.5631
	-0.20874	99.8887	99.873	99.873		-0.20874	97.6486	98.2601	99.7835	98.4888
	-0.19353	100.357	99.8693	99.8693		-0.19353	97.0034	98.1727	99.7763	98.4086
	-0.17832	100.551	99.8654	99.8654		-0.17832	96.9192	98.0785	99.7687	98.322
	-0.16312	99.8392	99.8613	99.8613		-0.16312	96.4591	97.9766	99.7607	98.2281
	-0.14791	99.2641	99.8571	99.8571		-0.14791	97.7609	97.8665	99.7523	98.1264
	-0.1327	100.064	99.8526	99.8526		-0.1327	98.4566	97.747	99.7434	98.0158
	-0.11749	99.8582	99.848	99.848		-0.11749	97.1661	97.6173	99.7341	97.8954
	-0.10229	100.483	99.8431	99.8431		-0.10229	95.8699	97.4761	99.7242	97.764
	-0.08708	99.7554	99.838	99.838		-0.08708	98.5576	97.3221	99.7138	97.6204
	-0.07187	99.6031	99.8327	99.8327		-0.07187	95.2078	97.1538	99.7029	97.4631
	-0.05667	100.411	99.827	99.827		-0.05667	97.2446	96.9696	99.6912	97.2906
	-0.04146	99.6945	99.8212	99.8212		-0.04146	96.1056	96.7676	99.6789	97.1009
	-0.02625	99.6716	99.815	99.815		-0.02625	95.7633	96.5457	99.6659	96.892
	-0.01105	100.3	99.8085	99.8085		-0.01105	96.9753	96.3015	99.652	96.6617
	0.00416	99.8811	99.8016	99.8016		0.00416	96.3974	96.0325	99.6373	96.4074
	0.01937	99.664	99.7944	99.7944		0.01937	94.8151	95.7358	99.6216	96.1264
	0.03457	98.5975	99.7868	99.7868		0.03457	96.2403	95.4083	99.6049	95.8156
	0.04978	98.689	99.7787	99.7787		0.04978	94.9666	95.047	99.5871	95.4722
	0.06499	99.1384	99.7702	99.7702		0.06499	94.7141	94.6487	99.568	95.0929
	0.08019	98.7423	99.7612	99.7612		0.08019	93.3057	94.2105	99.5476	94.675
	0.0954	99.5231	99.7517	99.7517		0.0954	93.272	93.7299	99.5258	94.2163
	0.11061	100.22	99.7416	99.7416		0.11061	93.9005	93.2058	99.5024	93.7156
	0.12582	99.2641	99.7308	99.7308		0.12582	91.4428	92.6383	99.4772	93.1734
	0.14102	99.2374	99.7194	99.7194		0.14102	93.5358	92.0307	99.45	92.5928
	0.15623	99.5954	99.7072	99.7072		0.15623	91.3643	91.3894	99.4208	91.9808
	0.17144	98.4376	99.6942	99.6942		0.17144	90.3655	90.7259	99.3892	91.349
	0.18664	99.4431	99.6803	99.6803		0.18664	90.489	90.0575	99.355	90.7147
	0.20185	99.424	99.6655	99.6655		0.20185	89.3107	89.4072	99.3179	90.1015
	0.21706	99.9763	99.6496	99.6496		0.21706	88.9964	88.8035	99.2776	89.5381
	0.23226	98.8184	99.6325	99.6325		0.23226	88.5812	88.278	99.2338	89.0564
	0.24747	99.6678	99.6142	99.6142		0.24747	89.4116	87.861	99.186	88.6872
	0.26268	100.262	99.5945	99.5945		0.26268	87.7059	87.5768	99.1337	88.4553
	0.27788	99.6069	99.5732	99.5732		0.27788	86.9596	87.439	99.0766	88.3746
	0.29309	99.6602	99.5501	99.5501		0.29309	88.5307	87.4466	99.0139	88.4449
	0.3083	99.5117	99.5252	99.5252		0.3083	87.0775	87.5848	98.945	88.652
	0.3235	100.262	99.4981	99.4981		0.3235	87.9191	87.8273	98.8691	88.9704
	0.33871	99.763	99.4686	99.4686		0.33871	88.4802	88.1413	98.7855	89.368
	0.35392	99.5269	99.4365	99.4365		0.35392	88.5981	88.4924	98.6931	89.8115
	0.36913	100.209	99.4014	99.4014		0.36913	88.8674	88.8489	98.5909	90.2702
	0.38433	98.8451	99.3629	99.3629		0.38433	88.2109	89.184	98.4777	90.7185
	0.39954	98.4185	99.3206	99.3206		0.39954	90.0401	89.4768	98.3524	91.1367
	0.41475	99.2108	99.2741	99.2741		0.41475	88.5139	89.7119	98.2134	91.5107
	0.42995	100.094	99.2226	99.2226		0.42995	89.8942	89.8785	98.0595	91.8312
	0.44516	99.405	99.1657	99.1657		0.44516	89.3948	89.9695	97.8893	92.0924
	0.46037	99.0927	99.1024	99.1024		0.46037	90.4441	89.9803	97.7016	92.2909
	0.47557	98.4681	99.0318	99.0318		0.47557	90.7976	89.9085	97.4956	92.4251
	0.49078	98.3614	98.953	98.953		0.49078	91.8637	89.7528	97.2709	92.4941
	0.50599	98.8299	98.8647	98.8647		0.50599	90.1635	89.5136	97.0282	92.4976
	0.52119	98.967	98.7655	98.7655		0.52119	90.9883	89.1928	96.7694	92.4356
	0.5364	98.0795	98.6537	98.6537		0.5364	89.8605	88.7946	96.4983	92.3085
	0.55161	97.771	98.5275	98.5275		0.55161	87.3805	88.3257	96.2212	92.1168
	0.56682	98.289	98.3847	98.3847		0.56682	88.037	87.7969	95.9469	91.8622
	0.58202	97.4587	98.2231	98.2231		0.58202	88.441	87.223	95.6873	91.5478
	0.59723	98.9175	98.0402	98.0402		0.59723	86.9933	86.6234	95.4564	91.1792
	0.61244	97.4321	97.8335	97.8335		0.61244	87.6835	86.0222	95.2692	90.7652
	0.62764	98.5404	97.6007	97.6007		0.62764	86.4042	85.447	95.1398	90.3193
	0.64285	98.2014	97.3404	97.3404		0.64285	85.7533	84.9273	95.0789	89.8606
	0.65806	97.3445	97.0523	97.0523		0.65806	84.6423	84.4933	95.0914	89.4141
	0.67326	95.741	96.7386	96.7386		0.67326	86.4434	84.1737	95.176	89.0099
	0.68847	95.6381	96.4052	96.4052		0.68847	84.4347	83.9939	95.3247	88.6814
	0.70368	96.2209	96.0627	96.0627		0.70368	83.795	83.9738	95.525	88.461
	0.71888	95.2192	95.7281	95.7281		0.71888	84.3056	84.1252	95.7623	88.375
	0.73409	95.4553	95.4241	95.4241		0.73409	84.906	84.4487	96.0216	88.4393
	0.7493	96.1218	95.1773	95.1773		0.7493	85.9497	84.933	96.2898	88.6553
	0.7645	95.3563	95.0134	95.0134		0.7645	86.8979	85.555	96.5564	89.0108
	0.77971	94.4384	94.9513	94.9513		0.77971	87.3356	86.2832	96.8136	89.4818
	0.79492	95.1011	94.9972	94.9972		0.79492	87.5095	87.0821	97.0563	90.038
	0.81013	94.7773	95.1429	95.1429		0.81013	88.065	87.9168	97.2817	90.6473
	0.82533	95.5505	95.3685	95.3685		0.82533	88.6598	88.7567	97.4884	91.2805
	0.84054	94.9335	95.6475	95.6475		0.84054	89.2321	89.5776	97.6762	91.9136
	0.85575	95.402	95.9533	95.9533		0.85575	89.9167	90.3618	97.8456	92.5284
	0.87095	96.4189	96.2637	96.2637		0.87095	91.8637	91.0983	97.9978	93.1127
	0.88616	96.1371	96.5621	96.5621		0.88616	91.9142	91.7809	98.1338	93.6593
	0.90137	97.1426	96.8382	96.8382		0.90137	90.8817	92.4075	98.2551	94.1645
	0.91657	98.0491	97.0863	97.0863		0.91657	93.2496	92.9785	98.363	94.6277
	0.93178	96.6855	97.3043	97.3043		0.93178	94.7085	93.4964	98.4587	95.0499
	0.94699	96.6665	97.4921	97.4921		0.94699	95.3818	93.9644	98.5435	95.4332
	0.96219	97.7444	97.651	97.651		0.96219	95.0227	94.3864	98.6183	95.7803
	0.9774	97.8167	97.7826	97.7826		0.9774	94.4952	94.7663	98.6841	96.0944
	0.99261	99.1041	97.889	97.889		0.99261	95.8699	95.1081	98.7417	96.3785
	1.00781	97.7291	97.9718	97.9718		1.00781	96.1729	95.4154	98.792	96.6356
	1.02302	98.0605	98.0327	98.0327		1.02302	95.7016	95.6916	98.8355	96.8684
	1.03823	98.1291	98.0728	98.0728		1.03823	96.0158	95.9399	98.8727	97.0794
	1.05344	98.1024	98.0929	98.0929		1.05344	97.0988	96.1631	98.9042	97.2711
	1.06864	97.8358	98.0935	98.0935		1.06864	97.0931	96.3635	98.9303	97.4454
	1.08385	98.8413	98.0745	98.0745		1.08385	96.9809	96.5433	98.9513	97.6042
	1.09906	97.5844	98.0355	98.0355		1.09906	97.2054	96.7045	98.9676	97.7492
	1.11426	99.0127	97.9759	97.9759		1.11426	99.1861	96.8487	98.9792	97.8818
	1.12947	98.1176	97.8943	97.8943		1.12947	98.6418	96.9774	98.9863	98.0033
	1.14468	99.0851	97.7894	97.7894		1.14468	97.9348	97.0917	98.989	98.1149
	1.15988	97.5349	97.6592	97.6592		1.15988	96.9641	97.1927	98.9873	98.2176
	1.17509	98.4528	97.502	97.502		1.17509	99.2758	97.2813	98.9813	98.3122
	1.1903	96.8303	97.3159	97.3159		1.1903	97.6823	97.3582	98.9708	98.3996
	1.2055	96.9065	97.0996	97.0996		1.2055	97.5701	97.424	98.9557	98.4805
	1.22071	95.2725	96.8532	96.8532		1.22071	97.2839	97.4791	98.9359	98.5554
	1.23592	96.1714	96.5786	96.5786		1.23592	99.0289	97.5238	98.9111	98.6249
	1.25112	95.1239	96.2812	96.2812		1.25112	98.6362	97.5584	98.881	98.6896
	1.26633	97.3368	95.9711	95.9711		1.26633	99.4554	97.5828	98.8452	98.7498
	1.28154	96.6855	95.6645	95.6645		1.28154	98.1087	97.5971	98.8033	98.806
	1.29675	96.0609	95.3833	95.3833		1.29675	96.9248	97.601	98.7547	98.8585
	1.31195	94.2213	95.1539	95.1539		1.31195	98.0414	97.5943	98.6989	98.9076
	1.32716	95.3182	95.0029	95.0029		1.32716	98.35	97.5766	98.6352	98.9536
	1.34237	94.8916	94.951	94.951		1.34237	97.5476	97.5472	98.5627	98.9967
	1.35757	95.5315	95.007	95.007		1.35757	98.5296	97.5056	98.4805	99.0373
	1.37278	94.9297	95.1655	95.1655		1.37278	99.3712	97.4508	98.3876	99.0754
	1.38799	94.8383	95.4082	95.4082		1.38799	97.4579	97.3819	98.2828	99.1113
	1.40319	95.402	95.7097	95.7097		1.40319	97.817	97.2979	98.1649	99.1452
	1.4184	96.4113	96.0432	96.0432		1.4184	96.9978	97.1975	98.0326	99.1771
	1.43361	97.0969	96.3857	96.3857		1.43361	96.936	97.0797	97.8845	99.2074
	1.44881	97.055	96.72	96.72		1.44881	97.6543	96.9431	97.7194	99.2359
	1.46402	97.771	97.035	97.035		1.46402	99.0907	96.787	97.5362	99.263
	1.47923	97.3864	97.3246	97.3246		1.47923	97.0034	96.6106	97.3342	99.2886
	1.49443	96.617	97.5866	97.5866		1.49443	96.6499	96.414	97.1133	99.3129
	1.50964	97.6111	97.8209	97.8209		1.50964	96.9248	96.1984	96.8746	99.3361
	1.52485	98.6509	98.029	98.029		1.52485	96.1617	95.9664	96.6205	99.358
	1.54006	98.1138	98.2133	98.2133		1.54006	95.3874	95.7224	96.3557	99.3789
	1.55526	97.851	98.376	98.376		1.55526	96.2066	95.4736	96.087	99.3988
	1.57047	98.7347	98.5198	98.5198		1.57047	96.7453	95.23	95.8244	99.4177
	1.58568	98.9822	98.6469	98.6469		1.58568	94.2147	95.004	95.5804	99.4358
	1.60088	98.967	98.7594	98.7594		1.60088	93.8612	94.8104	95.3696	99.4531
	1.61609	99.066	98.8593	98.8593		1.61609	95.4491	94.6642	95.2069	99.4695
	1.6313	99.0089	98.9482	98.9482		1.6313	93.272	94.5788	95.1057	99.4853
	1.6465	98.8527	99.0276	99.0276		1.6465	95.3481	94.5632	95.0751	99.5003
	1.66171	99.4736	99.0985	99.0985		1.66171	95.6848	94.6208	95.1183	99.5148
	1.67692	98.3919	99.1622	99.1622		1.67692	95.9317	94.7481	95.2317	99.5286
	1.69212	98.0757	99.2195	99.2195		1.69212	97.0539	94.9355	95.4059	99.5418
	1.70733	99.2336	99.2713	99.2713		1.70733	96.0944	95.1697	95.6275	99.5545
	1.72254	98.251	99.3181	99.3181		1.72254	96.4759	95.4359	95.8814	99.5666
	1.73774	99.1879	99.3606	99.3606		1.73774	96.7116	95.7194	96.1532	99.5783
	1.75295	100.445	99.3993	99.3993		1.75295	97.5252	96.008	96.4306	99.5896
	1.76816	99.5916	99.4346	99.4346		1.76816	95.8812	96.292	96.7038	99.6004
	1.78337	98.3309	99.4669	99.4669		1.78337	97.6486	96.5646	96.9661	99.6107
	1.79857	98.8299	99.4965	99.4965		1.79857	96.3581	96.8215	97.213	99.6207
	1.81378	100.072	99.5237	99.5237		1.81378	97.4466	97.0603	97.4422	99.6303
	1.82899	99.1765	99.5488	99.5488		1.82899	96.4984	97.2802	97.6528	99.6396
	1.84419	99.5612	99.5719	99.5719		1.84419	98.3837	97.4812	97.8449	99.6485
	1.8594	98.7918	99.5933	99.5933		1.8594	96.8463	97.6642	98.0193	99.6571
	1.87461	99.6145	99.6131	99.6131		1.87461	97.7328	97.8303	98.1771	99.6654
	1.88981	99.2717	99.6315	99.6315		1.88981	99.1412	97.9808	98.3196	99.6734
	1.90502	99.2565	99.6487	99.6487		1.90502	98.5015	98.1171	98.4482	99.6811
	1.92023	100.049	99.6646	99.6646		1.92023	98.1144	98.2406	98.5642	99.6886
	1.93543	100.334	99.6795	99.6795		1.93543	98.2939	98.3526	98.669	99.6958
	1.95064	101.287	99.6934	99.6934		1.95064	98.8382	98.4542	98.7637	99.7027
	1.96585	99.7783	99.7065	99.7065		1.96585	98.4959	98.5466	98.8494	99.7095
	1.98105	99.3593	99.7187	99.7187		1.98105	98.4566	98.6308	98.9271	99.716
	1.99626	100.091	99.7302	99.7302		1.99626	98.8662	98.7077	98.9976	99.7223
	2.01147	100.277	99.741	99.741		2.01147	98.3163	98.7779	99.0617	99.7284
	2.02668	99.5421	99.7511	99.7511		2.02668	98.7372	98.8423	99.1202	99.7343
	2.04188	99.6259	99.7607	99.7607		2.04188	98.8494	98.9014	99.1736	99.74
	2.05709	100.54	99.7697	99.7697		2.05709	98.7933	98.9558	99.2224	99.7456
	2.0723	99.7249	99.7782	99.7782		2.0723	99.1468	99.0059	99.2672	99.7509
	2.0875	99.0356	99.7863	99.7863		2.0875	98.8382	99.0523	99.3083	99.7562
	2.10271	99.7135	99.794	99.794		2.10271	99.3488	99.0952	99.3461	99.7612
	2.11792	99.7326	99.8012	99.8012		2.11792	101.127	99.135	99.381	99.7661
	2.13312	99.4355	99.8081	99.8081		2.13312	99.0794	99.1719	99.4133	99.7709
	2.14833	100.342	99.8146	99.8146		2.14833	98.6923	99.2064	99.4431	99.7755
	2.16354	100.471	99.8208	99.8208		2.16354	98.7372	99.2385	99.4707	99.78
	2.17874	99.9573	99.8267	99.8267		2.17874	98.8269	99.2685	99.4964	99.7844
	2.19395	99.9001	99.8323	99.8323		2.19395	99.2702	99.2966	99.5202	99.7886
	2.20916	99.5916	99.8377	99.8377		2.20916	99.5957	99.323	99.5424	99.7927
	2.22437	100.586	99.8428	99.8428		2.22437	98.6306	99.3477	99.5631	99.7967
	2.23957	100.738	99.8477	99.8477		2.23957	98.9953	99.371	99.5825	99.8006
	2.25478	101.069	99.8524	99.8524		2.25478	99.8257	99.3929	99.6006	99.8044
	2.26999	100.521	99.8568	99.8568		2.26999	99.6574	99.4135	99.6176	99.8081
	2.28519	100.262	99.8611	99.8611		2.28519	98.3612	99.433	99.6335	99.8117
	2.3004	100.631	99.8651	99.8651		2.3004	99.3263	99.4515	99.6485	99.8152
	2.31561	100.388	99.8691	99.8691		2.31561	99.0963	99.469	99.6625	99.8186
	2.33081	100.136	99.8728	99.8728		2.33081	99.2814	99.4855	99.6758	99.8219
	2.34602	99.6335	99.8764	99.8764		2.34602	97.6038	99.5012	99.6883	99.8251
	2.36123	100.887	99.8798	99.8798		2.36123	99.7528	99.5162	99.7001	99.8283
	2.37643	100.148	99.8832	99.8832		2.37643	99.1692	99.5304	99.7112	99.8314
	2.39164	99.5193	99.8863	99.8863		2.39164	98.1536	99.5439	99.7218	99.8344
	2.40685	99.8697	99.8894	99.8894		2.40685	97.8226	99.5568	99.7317	99.8373
	2.42205	100.079	99.8923	99.8923		2.42205	97.3344	99.5691	99.7412	99.8401
	2.43726	99.9954	99.8952	99.8952		2.43726	98.8999	99.5809	99.7501	99.8429
	2.45247	99.7364	99.8979	99.8979		2.45247	99.4442	99.5921	99.7587	99.8456
	2.46768	101.028	99.9005	99.9005		2.46768	99.0177	99.6028	99.7668	99.8483
	2.48288	100.037	99.9031	99.9031		2.48288	97.9797	99.6131	99.7745	99.8508
	2.49809	99.8049	99.9055	99.9055		2.49809	98.9672	99.623	99.7818	99.8534
	2.5133	100.011	99.9079	99.9079		2.5133	99.4947	99.6324	99.7888	99.8558
	2.5285	99.9763	99.9101	99.9101		2.5285	99.4329	99.6415	99.7954	99.8582
	2.54371	100.49	99.9123	99.9123		2.54371	98.2154	99.6502	99.8018	99.8606
	2.55892	100.742	99.9145	99.9145		2.55892	100.033	99.6586	99.8079	99.8629
	2.57412	99.5231	99.9165	99.9165		2.57412	100.101	99.6666	99.8137	99.8651
	2.58933	100.418	99.9185	99.9185		2.58933	98.5913	99.6744	99.8192	99.8673
	2.60454	100.079	99.9204	99.9204		2.60454	97.5252	99.6818	99.8246	99.8695
	2.61974	100.898	99.9223	99.9223		2.61974	99.4217	99.689	99.8296	99.8715
	2.63495	99.9954	99.9241	99.9241		2.63495	98.8326	99.6959	99.8345	99.8736
	2.65016	101.005	99.9258	99.9258		2.65016	99.4049	99.7026	99.8392	99.8756
	2.66536	98.5366	99.9275	99.9275		2.66536	98.1592	99.7091	99.8437	99.8776
	2.68057	99.5954	99.9291	99.9291		2.68057	99.1636	99.7153	99.848	99.8795
	2.69578	100.464	99.9307	99.9307		2.69578	100.269	99.7213	99.8521	99.8814
	2.71099	99.8963	99.9322	99.9322		2.71099	100.19	99.7271	99.8561	99.8832
	2.72619	100.692	99.9337	99.9337		2.72619	99.7079	99.7327	99.8599	99.885
	2.7414	100.955	99.9352	99.9352		2.7414	98.2378	99.7382	99.8636	99.8868
	2.75661	99.3707	99.9366	99.9366		2.75661	99.8482	99.7435	99.8672	99.8885
	2.77181	99.9039	99.9379	99.9379		2.77181	100.892	99.7486	99.8706	99.8902
	2.78702	100.856	99.9393	99.9393		2.78702	97.9516	99.7535	99.8739	99.8918
	2.80223	98.9784	99.9405	99.9405		2.80223	99.2534	99.7583	99.8771	99.8935
	2.81743	100.083	99.9418	99.9418		2.81743	100.039	99.763	99.8801	99.895
	2.83264	99.5573	99.943	99.943		2.83264	99.9828	99.7675	99.8831	99.8966
	2.84785	99.763	99.9442	99.9442		2.84785	99.8089	99.7719	99.8859	99.8981
	2.86305	99.6602	99.9453	99.9453		2.86305	99.5901	99.7761	99.8887	99.8996
	2.87826	99.0279	99.9464	99.9464		2.87826	100.28	99.7802	99.8914	99.9011
	2.89347	99.9497	99.9475	99.9475		2.89347	101.397	99.7843	99.894	99.9025
	2.90867	99.4888	99.9486	99.9486		2.90867	98.9953	99.7882	99.8964	99.9039
	2.92388	99.1384	99.9496	99.9496		2.92388	100.258	99.792	99.8988	99.9053
	2.93909	99.9611	99.9506	99.9506		2.93909	99.8538	99.7957	99.9012	99.9067
	2.9543	101.047	99.9516	99.9516		2.9543	98.9279	99.7993	99.9035	99.908
	2.9695	100.601	99.9526	99.9526		2.9695	99.7921	99.8027	99.9056	99.9093
	2.98471	99.6373	99.9535	99.9535		2.98471	99.9323	99.8061	99.9078	99.9106
	2.99992	100.072	99.9544	99.9544		2.99992	99.1524	99.8095	99.9098	99.9118
	3.01512	99.7173	99.9553	99.9553		3.01512	100.297	99.8127	99.9118	99.9131
	3.03033	99.325	99.9561	99.9561		3.03033	99.6798	99.8158	99.9137	99.9143
	3.04554	101.26	99.957	99.957		3.04554	100.275	99.8189	99.9156	99.9155
	3.06074	100.266	99.9578	99.9578		3.06074	100.746	99.8219	99.9175	99.9166
	3.07595	98.1481	99.9586	99.9586		3.07595	100.364	99.8248	99.9192	99.9178
	3.09116	100.35	99.9594	99.9594		3.09116	99.2534	99.8277	99.9209	99.9189
	3.10636	100.62	99.9601	99.9601		3.10636	98.9392	99.8304	99.9226	99.92
	3.12157	99.2222	99.9609	99.9609		3.12157	99.4947	99.8331	99.9242	99.9211
	3.13678	99.4012	99.9616	99.9616		3.13678	99.3993	99.8358	99.9258	99.9222
	3.15198	99.4469	99.9623	99.9623		3.15198	100.55	99.8384	99.9273	99.9232
	3.16719	100.159	99.963	99.963		3.16719	100.084	99.8409	99.9288	99.9242
	3.1824	100.281	99.9637	99.9637		3.1824	99.3488	99.8433	99.9303	99.9253
	3.19761	100.46	99.9644	99.9644		3.19761	99.5115	99.8457	99.9317	99.9262
	3.21281	100.094	99.965	99.965		3.21281	99.6349	99.8481	99.9331	99.9272
	3.22802	100.285	99.9656	99.9656		3.22802	99.3824	99.8504	99.9344	99.9282
	3.24323	99.5878	99.9663	99.9663		3.24323	99.0177	99.8526	99.9357	99.9291
	3.25843	99.6411	99.9669	99.9669		3.25843	97.4018	99.8548	99.937	99.93
	3.27364	99.8506	99.9674	99.9674		3.27364	101.234	99.857	99.9382	99.931
	3.28885	99.4355	99.968	99.968		3.28885	101.06	99.8591	99.9394	99.9319
	3.30405	100.38	99.9686	99.9686		3.30405	100.875	99.8612	99.9406	99.9327
	3.31926	99.8087	99.9692	99.9692		3.31926	99.7752	99.8632	99.9418	99.9336
	3.33447	99.7326	99.9697	99.9697		3.33447	98.2602	99.8652	99.9429	99.9345
	3.34967	99.3555	99.9702	99.9702		3.34967	99.8089	99.8671	99.944	99.9353
	3.36488	99.9649	99.9707	99.9707		3.36488	99.7584	99.869	99.945	99.9361
	3.38009	98.9594	99.9713	99.9713		3.38009	99.259	99.8708	99.9461	99.9369
	3.39529	100.529	99.9718	99.9718		3.39529	98.524	99.8726	99.9471	99.9377
	3.4105	99.9344	99.9723	99.9723		3.4105	101.038	99.8744	99.9481	99.9385
	3.42571	100.788	99.9727	99.9727		3.42571	101.094	99.8762	99.9491	99.9393
	3.44092	100.696	99.9732	99.9732		3.44092	99.8089	99.8779	99.95	99.9401
	3.45612	99.4583	99.9737	99.9737		3.45612	99.0794	99.8796	99.9509	99.9408
	3.47133	99.9039	99.9741	99.9741		3.47133	99.9548	99.8812	99.9518	99.9416
	3.48654	100.814	99.9746	99.9746		3.48654	99.0233	99.8828	99.9527	99.9423
	3.50174	99.744	99.975	99.975		3.50174	98.1929	99.8844	99.9536	99.943
	3.51695	99.3593	99.9754	99.9754		3.51695	100.752	99.8859	99.9544	99.9437
	3.53216	100.624	99.9758	99.9758		3.53216	100.488	99.8875	99.9553	99.9444
	3.54736	98.8489	99.9762	99.9762		3.54736	100.51	99.889	99.9561	99.9451
	3.56257	99.8011	99.9767	99.9767		3.56257	100.701	99.8904	99.9569	99.9458
	3.57778	100.178	99.977	99.977		3.57778	99.4947	99.8919	99.9576	99.9464
	3.59298	99.5573	99.9774	99.9774		3.59298	99.5003	99.8933	99.9584	99.9471
	3.60819	99.3441	99.9778	99.9778		3.60819	98.5801	99.8946	99.9591	99.9477
	3.6234	98.5099	99.9782	99.9782		3.6234	100.23	99.896	99.9599	99.9484
	3.6386	100.43	99.9785	99.9785		3.6386	100.286	99.8973	99.9606	99.949
	3.65381	99.9497	99.9789	99.9789		3.65381	100.134	99.8987	99.9613	99.9496
	3.66902	100.696	99.9793	99.9793		3.66902	100.247	99.8999	99.9619	99.9502
	3.68423	99.1917	99.9796	99.9796		3.68423	99.7359	99.9012	99.9626	99.9508
	3.69943	99.226	99.9799	99.9799		3.69943	101.363	99.9025	99.9633	99.9514
	3.71464	100.231	99.9803	99.9803		3.71464	100.224	99.9037	99.9639	99.952
	3.72985	99.7326	99.9806	99.9806		3.72985	99.0177	99.9049	99.9645	99.9525
	3.74505	99.0165	99.9809	99.9809		3.74505	101.778	99.906	99.9651	99.9531
	3.76026	100.342	99.9812	99.9812		3.76026	100.269	99.9072	99.9657	99.9537
	3.77547	98.9137	99.9815	99.9815		3.77547	99.8201	99.9083	99.9663	99.9542
	3.79067	99.6145	99.9819	99.9819		3.79067	99.7864	99.9095	99.9669	99.9548
	3.80588	100.357	99.9822	99.9822		3.80588	99.0514	99.9106	99.9675	99.9553
	3.82109	99.7668	99.9825	99.9825		3.82109	100.364	99.9116	99.968	99.9558
	3.83629	99.3326	99.9827	99.9827		3.83629	99.7977	99.9127	99.9686	99.9563
	3.8515	99.5345	99.983	99.983		3.8515	100.134	99.9138	99.9691	99.9568
	3.86671	100.243	99.9833	99.9833		3.86671	101.273	99.9148	99.9697	99.9573
	3.88192	100.822	99.9836	99.9836		3.88192	100.387	99.9158	99.9702	99.9578
	3.89712	100.193	99.9839	99.9839		3.89712	100.757	99.9168	99.9707	99.9583
	3.91233	100.277	99.9841	99.9841		3.91233	100.146	99.9178	99.9712	99.9588
	3.92754	100.27	99.9844	99.9844		3.92754	100.695	99.9188	99.9717	99.9593
	3.94274	99.7554	99.9846	99.9846		3.94274	99.0682	99.9197	99.9721	99.9598
	3.95795	100.193	99.9849	99.9849		3.95795	100.174	99.9206	99.9726	99.9602
	3.97316	100.037	99.9852	99.9852		3.97316	100.247	99.9216	99.9731	99.9607
	3.98836	100.228	99.9854	99.9854		3.98836	99.4834	99.9225	99.9735	99.9611
	4.00357	99.8506	99.9856	99.9856		4.00357	101.492	99.9234	99.974	99.9616
		--					--	--	--
	HISTORY: RT.MOS=>FOLD(513.0)=>CAL(no4-STD4mm)	--				HISTORY: 50K.MOS=>FOLD(512.0)=>CAL(NO4-STD4MM)	--	--	--
	CALIBRATION FACTOR: 1.52068806470691E-2	--				CALIBRATION FACTOR: 1.52068806470691E-2	--	--	--
	ZERO VELOCITY CHANNEL: 2.48726410472434E+2	--				ZERO VELOCITY CHANNEL: 2.48726410472434E+2	--	--	--
	SPACE: MEASURED	--				SPACE: MEASURED	--	--	--
	MOSSWINN FORMAT: 1	--				MOSSWINN FORMAT: 1	--	--	--
	TITLE OF X AXIS: <i>v</i>	--				TITLE OF X AXIS: <i>v</i>	--	--	--
	TITLE OF Y AXIS: Counts					TITLE OF Y AXIS: Counts	--	--	--
	SETWIN: FFFTTTFFFTFTFFFF0					SETWIN: FFFTTTFFFTFTFFFF0	--	--	--
							--	--	--
	{SPARS.BEGIN}					{SPARS.BEGIN}	--	--	--
	ANCESTOR WINDOW => RT.WS5					ANCESTOR WINDOW => 50K.WS5	--	--	--
	DATE OF FIRST LOAD => 2022.10.24.Monday.08.52.12					DATE OF FIRST LOAD => 2022.10.24.Monday.08.52.06	--	--	--
	IS REFERENCE => Alpha Iron					IS REFERENCE => Alpha Iron	--	--	--
	MEASUREMENT GEOMETRY => TMS					MEASUREMENT GEOMETRY => TMS	--	--	--
	MOSSBAUER NUCLIDE => 57Fe					MOSSBAUER NUCLIDE => 57Fe	--	--	--
	{SPARS.END}					{SPARS.END}	--	--	--
							--	--	--
	MOSSWINN FIT REPORT					MOSSWINN FIT REPORT	--	--	--
	2022.10.24.Monday.08.52.36					2022.10.27.Thursday.14.56.02	--	--	--
	Chisquare => 525.9998					Chisquare => 641.0268	--	--	--
	Normalized Chisquare => 1.0375					Normalized Chisquare => 1.2719	--	--	--
	Total spectral area => 1114.13823403					Total spectral area => 2923.12250046	--	--	--
	Base Line . Base Line => 26257.38965230 (StD=8.4)					Base Line . Base Line => 17824.23464303 (StD=7.8)	--	--	--
	Doublet (1) => 100.0 % ~/S					Doublet (1) => 31.7 % ~/S	--	--	--
	Doublet (1) . AMPLITUDE => 557.06911701 (StD=17.72)					Doublet (1) . AMPLITUDE => 463.59257564 (StD=16.32)	--	--	--
	Doublet (1) . ISOMER SHIFT => 1.06147385 (StD=0.00492)					Doublet (1) . ISOMER SHIFT => 1.14654066 (StD=0.00940)	--	--	--
	Doublet (1) . Q. SPLITTING => 0.56526776 (StD=0.00913)					Doublet (1) . Q. SPLITTING => 0.99902218 (StD=0.01771)	--	--	--
	Doublet (1) . LINE WIDTH => 0.28287777 (StD=0.013115)					Doublet (1) . LINE WIDTH => 0.34512543 (StD=0.01380)	--	--	--
	.END.					Doublet (2) => 68.3 % ~/S	--	--	--
						Doublet (2) . AMPLITUDE => 997.96867458 (StD=17.90)	--	--	--
						Doublet (2) . ISOMER SHIFT => 0.49920146 (StD=0.00409)	--	--	--
						Doublet (2) . Q. SPLITTING => 0.45674974 (StD=0.00920)	--	--	--
						Doublet (2) . LINE WIDTH => 0.34512543 (StD=0.01380)	--	--	--
						.END.	--	--	--

## Sheet: Fig. 4a
′	T / K	′(100 Hz)	′(1000 Hz)	′(10000 Hz)	′(100000 Hz)	′(1000000 Hz)	′(10000000 Hz)
	14.81	2.91061	2.90765	2.90048	2.89854	2.87055	2.90595
	17.38	2.89543	2.90004	2.89682	2.89415	2.86732	2.90558
	19.54	2.88981	2.90342	2.89683	2.89407	2.87094	2.90411
	21.44	2.89285	2.89691	2.89696	2.89591	2.86697	2.90537
	22.48	2.88857	2.90123	2.89723	2.89307	2.86939	2.905
	26.06	2.88773	2.89093	2.89767	2.89431	2.86906	2.90429
	27.63	2.88953	2.90056	2.89927	2.89753	2.86861	2.90583
	29.87	2.91487	2.90259	2.89918	2.89687	2.86967	2.9037
	31.86	2.91542	2.90639	2.90139	2.89771	2.87095	2.90647
	34.27	2.90253	2.91177	2.90208	2.89862	2.87275	2.90688
	35.83	2.91017	2.90938	2.90369	2.89837	2.8742	2.90869
	37.73	2.91904	2.91799	2.90453	2.90071	2.87317	2.90874
	39.78	2.92127	2.91493	2.90653	2.89817	2.87386	2.9098
	41.76	2.93092	2.9196	2.90639	2.90168	2.87529	2.90983
	42.44	2.93928	2.91815	2.90911	2.90386	2.87552	2.91054
	45.96	2.92823	2.92559	2.91079	2.90147	2.87528	2.90831
	47.67	2.94753	2.927	2.91158	2.90451	2.8772	2.91145
	50.13	2.95217	2.93438	2.91411	2.9055	2.87683	2.91236
	52.08	2.9543	2.94653	2.91724	2.90848	2.8691	2.91237
	54.96	2.95839	2.94436	2.92315	2.91087	2.87937	2.91481
	55.31	2.95599	2.93674	2.92084	2.90873	2.87873	2.91252
	56.82	2.95881	2.94244	2.92399	2.91135	2.87912	2.91448
	59.82	2.96563	2.95093	2.92717	2.91383	2.88163	2.91516
	60.57	2.96643	2.96037	2.92867	2.91521	2.88127	2.91642
	64.06	2.97875	2.9555	2.9315	2.91554	2.88479	2.9157
	65.98	2.98153	2.9609	2.93592	2.9195	2.88397	2.91645
	66.54	2.99389	2.96951	2.939	2.92295	2.88359	2.91958
	68.8	3.00404	2.97493	2.94484	2.9257	2.88867	2.91969
	70.81	3.03553	2.98836	2.94994	2.92761	2.89089	2.92009
	72.82	3.03129	2.99142	2.95574	2.93126	2.89104	2.92184
	74.83	3.05007	2.99852	2.9598	2.93486	2.89535	2.92421
	75.83	3.0663	2.99677	2.95967	2.93435	2.89421	2.92264
	78.88	3.09309	3.01421	2.9689	2.94106	2.88792	2.92372
	79.8	3.08856	3.02043	2.9704	2.94171	2.89752	2.92506
	82.89	3.13412	3.03829	2.98165	2.9483	2.9026	2.92918
	84.87	3.156	3.05713	2.99012	2.95292	2.90297	2.92982
	86.88	3.18066	3.06412	2.99618	2.95802	2.90596	2.92922
	87.72	3.16819	3.06877	2.99792	2.95578	2.90949	2.93264
	91.23	3.21921	3.11045	3.02091	2.97017	2.91588	2.93615
	94.15	3.22473	3.12105	3.02152	2.9728	2.91725	2.93681
	96.08	3.25056	3.12432	3.02804	2.97159	2.91853	2.93692
	96.31	3.25294	3.15021	3.03876	2.97855	2.91884	2.93791
	98.23	3.27554	3.16295	3.05072	2.98652	2.92341	2.94193
	102.22	3.29525	3.16899	3.05621	2.98678	2.92631	2.94314
	104.06	3.30441	3.19485	3.0654	2.99446	2.92905	2.94249
	106.05	3.31752	3.21148	3.07927	3.00084	2.93292	2.94555
	108.04	3.31598	3.22655	3.09285	3.00826	2.93732	2.94704
	110.02	3.32641	3.24599	3.10714	3.0155	2.93985	2.95192
	112.01	3.35201	3.2692	3.12319	3.02314	2.94183	2.95093
	114.02	3.35557	3.28189	3.14038	3.03065	2.94741	2.95313
	114.39	3.36015	3.3057	3.16746	3.04712	2.95396	2.95742
	118.13	3.37534	3.31156	3.17938	3.0502	2.95746	2.95899
	120	3.37538	3.32384	3.19388	3.05895	2.96252	2.96157
	120.45	3.37268	3.34113	3.21957	3.07691	2.97131	2.96421
	124.16	3.39248	3.34712	3.23423	3.08794	2.97384	2.96724
	126	3.39036	3.35587	3.24715	3.098	2.98046	2.97098
	127.99	3.39532	3.35948	3.26228	3.10941	2.98424	2.97427
	129.98	3.38811	3.37147	3.2798	3.1243	2.99376	2.97673
	131.99	3.40444	3.37656	3.2931	3.14214	3.00113	2.97939
	133.99	3.39481	3.38286	3.3067	3.15407	3.00613	2.98292
	135.98	3.39353	3.38329	3.31632	3.17019	3.01576	2.98721
	138	3.41831	3.39227	3.3274	3.1868	3.02226	2.99049
	139.99	3.40906	3.39313	3.33965	3.20179	3.03276	2.9953
	142	3.41354	3.40032	3.34693	3.21939	3.04185	2.99814
	143.99	3.41489	3.39989	3.35363	3.23503	3.05245	3.00617
	145.99	3.42447	3.4067	3.36047	3.24968	3.06206	3.0089
	147.98	3.44949	3.4105	3.36691	3.26217	3.07121	3.01452
	149.94	3.4324	3.41295	3.37375	3.27686	3.08578	3.02025
	151.85	3.46005	3.42079	3.37956	3.29449	3.10143	3.02833
	154.45	3.45351	3.42317	3.38348	3.3043	3.11264	3.03161
	155.78	3.4718	3.42468	3.39108	3.31796	3.1267	3.04075
	158.31	3.47063	3.42663	3.39266	3.32307	3.13817	3.04319
	159.78	3.45321	3.43104	3.39769	3.33546	3.15411	3.05162
	161.71	3.46716	3.43501	3.40182	3.34302	3.16573	3.05997
	163.78	3.46511	3.44068	3.40414	3.35058	3.18221	3.06938
	165.74	3.48157	3.44417	3.40869	3.35968	3.19461	3.07784
	168.58	3.49841	3.44851	3.41199	3.36063	3.20215	3.08056
	169.8	3.49147	3.45203	3.41356	3.36994	3.21684	3.09183
	171.86	3.5133	3.45366	3.42066	3.37388	3.23506	3.10155
	173.79	3.49602	3.46217	3.42207	3.38044	3.24425	3.11207
	175.82	3.51068	3.46342	3.42547	3.38403	3.25607	3.12146
	177.81	3.51773	3.46778	3.42665	3.38862	3.26378	3.13235
	179.76	3.52654	3.47212	3.42971	3.39235	3.27488	3.14173
	181.88	3.50882	3.47707	3.43305	3.39531	3.2854	3.15036
	183.87	3.5235	3.48276	3.43606	3.39856	3.29367	3.16272
	185.5	3.53042	3.48262	3.43709	3.40123	3.29786	3.17501
	188.83	3.51333	3.48646	3.43893	3.40439	3.3021	3.17943
	189.72	3.51485	3.49069	3.44305	3.4049	3.31102	3.1925
	191.9	3.52028	3.49729	3.44584	3.40997	3.31713	3.20557
	193.87	3.50914	3.49718	3.44786	3.41392	3.32454	3.21697
	195.81	3.52137	3.50142	3.45052	3.41343	3.32622	3.22575
	197.86	3.51414	3.5041	3.45673	3.41851	3.33461	3.23649
	199.88	3.52956	3.50314	3.45739	3.42148	3.33761	3.24853
	201.69	3.52227	3.51106	3.46037	3.42678	3.34155	3.25814
	203.96	3.53569	3.51039	3.46433	3.42577	3.34614	3.26796
	206.8	3.53316	3.51212	3.46462	3.42468	3.34713	3.27127
	207.75	3.52547	3.50688	3.46984	3.42822	3.35323	3.28331
	210.1	3.52177	3.51587	3.47117	3.43285	3.35536	3.29369
	211.96	3.52778	3.51511	3.47623	3.43407	3.35982	3.30213
	213.98	3.51387	3.51094	3.4772	3.43616	3.36259	3.30787
	215.67	3.52034	3.51362	3.4799	3.43971	3.36849	3.3167
	217.75	3.52592	3.51478	3.48165	3.44337	3.36828	3.32542
	220.84	3.52422	3.5121	3.48084	3.44502	3.37197	3.33003
	221.9	3.50621	3.51172	3.48456	3.44771	3.3748	3.34071
	223.93	3.5186	3.51189	3.48472	3.44812	3.37916	3.34308
	225.83	3.51098	3.51141	3.48684	3.45244	3.38298	3.35243
	227.92	3.51884	3.51141	3.48696	3.4543	3.38533	3.35753
	229.88	3.50713	3.50616	3.48703	3.45618	3.38613	3.36579
	231.97	3.52347	3.5103	3.48707	3.45739	3.39087	3.36865
	233.95	3.5155	3.50321	3.48556	3.46062	3.39309	3.37715
	236.1	3.50499	3.50487	3.48623	3.4614	3.39638	3.38458
	238	3.50268	3.4988	3.48635	3.46213	3.40005	3.3899
	239.97	3.50672	3.5003	3.48492	3.46265	3.40037	3.39462
	241.89	3.5181	3.49717	3.48473	3.46237	3.40176	3.39889
	243.94	3.50494	3.49683	3.48248	3.46474	3.40574	3.40437
	246.01	3.49047	3.49415	3.47872	3.46411	3.40724	3.40788
	247.87	3.49785	3.49098	3.47739	3.46237	3.40924	3.41371
	250.06	3.49817	3.4909	3.47433	3.46215	3.40791	3.41675
	252.01	3.49264	3.4917	3.47298	3.46299	3.41269	3.41979
	254.12	3.49131	3.48836	3.47236	3.45881	3.40867	3.42109
	255.97	3.50786	3.48764	3.47158	3.45957	3.40987	3.42111
	258.14	3.50204	3.48457	3.4692	3.45675	3.40775	3.42404
	259.89	3.50477	3.48701	3.46812	3.45597	3.40902	3.4258
	262.04	3.49365	3.48781	3.46869	3.45628	3.41074	3.4251
	264.01	3.49817	3.48375	3.4658	3.45641	3.40818	3.42734
	266.16	3.48276	3.48556	3.46623	3.45235	3.40812	3.42629
	268.13	3.49511	3.48063	3.46508	3.4533	3.4081	3.42861
	270.34	3.49365	3.48439	3.46497	3.4543	3.40727	3.42766
	272.31	3.49505	3.47962	3.46429	3.45096	3.40752	3.42896
	274.28	3.48623	3.48107	3.46389	3.45127	3.40667	3.43113
	276.3	3.49186	3.48222	3.46209	3.44872	3.40419	3.4308
	278.12	3.48388	3.48011	3.46132	3.45135	3.40323	3.43099
	280.33	3.48957	3.48118	3.46002	3.44765	3.40521	3.43133
	282.34	3.50511	3.47682	3.45844	3.4455	3.4047	3.43059
	284.42	3.50027	3.47917	3.45847	3.44208	3.40062	3.43359
	286.28	3.49503	3.47739	3.45753	3.44328	3.40049	3.4317
	288.04	3.48378	3.47481	3.45645	3.44196	3.39987	3.43219
	290.33	3.49175	3.47517	3.45542	3.44165	3.40127	3.43329
	292.5	3.4854	3.47703	3.45371	3.44175	3.39923	3.43214
	294.29	3.49292	3.47804	3.45363	3.43936	3.398	3.43105
	295.83	3.48428	3.47331	3.45121	3.4379	3.39643	3.43032
	298.47	3.49682	3.47601	3.45204	3.43699	3.39614	3.43062
	300.41	3.4868	3.47544	3.45098	3.43611	3.39454	3.42901

## Sheet: Fig. 4b
T / K	′(100000 Hz)	T / K	chiT
14.81	2.89854	1.99989	0.72538
17.38	2.89415	3.29852	0.9224
19.54	2.89407	4.80113	1.07986
21.44	2.89591	5.90907	1.16681
22.48	2.89307	6.68515	1.21392
26.06	2.89431	7.37585	1.247
27.63	2.89753	8.34224	1.28394
29.87	2.89687	9.33486	1.30932
31.86	2.89771	10.3769	1.33671
34.27	2.89862	11.3242	1.33854
35.83	2.89837	12.4537	1.33534
37.73	2.90071	13.4201	1.35496
39.78	2.89817	15.1769	1.37539
41.76	2.90168	15.8768	1.38148
42.44	2.90386	16.5814	1.39492
45.96	2.90147	17.4858	1.40154
47.67	2.90451	18.4283	1.41264
50.13	2.9055	19.2995	1.41771
52.08	2.90848	20.3494	1.42716
54.96	2.91087	21.3161	1.43027
55.31	2.90873	22.3689	1.44444
56.82	2.91135	23.771	1.45445
59.82	2.91383	24.4969	1.46218
60.57	2.91521	25.3922	1.46371
64.06	2.91554	26.3271	1.471
65.98	2.9195	27.3238	1.47798
66.54	2.92295	28.461	1.48668
68.8	2.9257	29.3717	1.49075
70.81	2.92761	30.441	1.49338
72.82	2.93126	31.3908	1.5041
74.83	2.93486	32.3804	1.50839
75.83	2.93435	33.3546	1.51211
78.88	2.94106	34.352	1.51701
79.8	2.94171	35.2628	1.52016
82.89	2.9483	36.3388	1.52727
84.87	2.95292	37.3506	1.5321
86.88	2.95802	38.3873	1.53765
87.72	2.95578	39.4108	1.54217
91.23	2.97017	40.3852	1.5475
94.15	2.9728	41.9817	1.56019
96.08	2.97159	42.6951	1.5655
96.31	2.97855	44.0853	1.57237
98.23	2.98652	44.6863	1.5929
102.22	2.98678	45.3994	1.57574
104.06	2.99446	46.4132	1.58289
106.05	3.00084	47.3469	1.58622
108.04	3.00826	48.2803	1.5919
110.02	3.0155	49.36	1.59686
112.01	3.02314	50.3642	1.60128
114.02	3.03065	51.3922	1.60756
114.39	3.04712	52.3079	1.61119
118.13	3.0502	53.3732	1.61562
120	3.05895	54.3201	1.61781
120.45	3.07691	55.3776	1.61983
124.16	3.08794	56.3587	1.6233
126	3.098	57.3313	1.6238
127.99	3.10941	58.3132	1.6235
129.98	3.1243	59.4367	1.62608
131.99	3.14214	60.4103	1.62813
133.99	3.15407	61.3122	1.6294
135.98	3.17019	62.3053	1.62801
138	3.1868	63.3404	1.63105
139.99	3.20179	64.6567	1.63072
142	3.21939	65.3747	1.63088
143.99	3.23503	66.3086	1.6322
145.99	3.24968	67.4345	1.63207
147.98	3.26217	68.3654	1.63453
149.94	3.27686	69.3298	1.63593
151.85	3.29449	70.3375	1.63987
154.45	3.3043	71.334	1.64401
155.78	3.31796	72.3214	1.649
158.31	3.32307	73.4235	1.65552
159.78	3.33546	74.2565	1.66016
161.71	3.34302	75.3874	1.67179
163.78	3.35058	76.4322	1.6811
165.74	3.35968	77.4674	1.69238
168.58	3.36063	78.4276	1.70307
169.8	3.36994	79.3788	1.71305
171.86	3.37388	80.32	1.72397
173.79	3.38044	81.4777	1.73801
175.82	3.38403	82.4161	1.74784
177.81	3.38862	83.3104	1.76294
179.76	3.39235	84.8206	1.78009
181.88	3.39531	85.5246	1.78935
183.87	3.39856	86.302	1.79959
185.5	3.40123	87.2456	1.81239
188.83	3.40439	88.4029	1.82946
189.72	3.4049	89.4842	1.84505
191.9	3.40997	90.4329	1.85839
193.87	3.41392	91.3832	1.87309
195.81	3.41343	92.3857	1.88808
197.86	3.41851	93.3603	1.90261
199.88	3.42148	94.3668	1.91823
201.69	3.42678	95.9569	1.94297
203.96	3.42577	96.6059	1.95284
206.8	3.42468	97.3771	1.96525
207.75	3.42822	98.2905	1.97962
210.1	3.43285	99.4787	1.99979
211.96	3.43407	100.326	2.01314
213.98	3.43616	101.368	2.03116
215.67	3.43971	102.379	2.04889
217.75	3.44337	103.393	2.06537
220.84	3.44502	104.77	2.08946
221.9	3.44771	105.48	2.10235
223.93	3.44812	106.389	2.11869
225.83	3.45244	107.326	2.1356
227.92	3.4543	108.334	2.15466
229.88	3.45618	109.5	2.17671
231.97	3.45739	110.352	2.1931
233.95	3.46062	111.375	2.21316
236.1	3.4614	112.298	2.23123
238	3.46213	113.419	2.25343
239.97	3.46265	114.376	2.27252
241.89	3.46237	115.408	2.29154
243.94	3.46474	116.358	2.31247
246.01	3.46411	117.349	2.33334
247.87	3.46237	118.297	2.35327
250.06	3.46215	119.316	2.37479
252.01	3.46299	120.406	2.39784
254.12	3.45881	121.338	2.41777
255.97	3.45957	122.345	2.4399
258.14	3.45675	123.352	2.46262
259.89	3.45597	124.874	2.49751
262.04	3.45628	125.536	2.51177
264.01	3.45641	126.448	2.53343
266.16	3.45235	127.375	2.55398
268.13	3.4533	128.459	2.57893
270.34	3.4543	129.386	2.60019
272.31	3.45096	130.317	2.62231
274.28	3.45127	131.283	2.64491
276.3	3.44872	132.397	2.67115
278.12	3.45135	133.364	2.69428
280.33	3.44765	134.472	2.7213
282.34	3.4455	135.314	2.74204
284.42	3.44208	136.3	2.76899
286.28	3.44328	137.333	2.7917
288.04	3.44196	138.348	2.81907
290.33	3.44165	139.359	2.84492
292.5	3.44175	140.335	2.87074
294.29	3.43936	141.447	2.89864
295.83	3.4379	142.387	2.92326
298.47	3.43699	143.395	2.95043
300.41	3.43611	144.933	2.99134
		145.634	3.00972
		146.425	3.03115
		147.362	3.05742
		148.297	3.08283
		149.337	3.11155
		150.409	3.14131
		151.538	3.17302
		152.419	3.19556
		153.383	3.22326
		154.471	3.25163
		155.366	3.27691
		156.361	3.30502
		157.357	3.33066
		158.342	3.35592
		159.26	3.38217
		160.425	3.41492
		161.358	3.43951
		162.334	3.4642
		163.402	3.49145
		164.877	3.5282
		165.545	3.54545
		166.47	3.56703
		167.345	3.58779
		168.43	3.613
		169.41	3.63518
		170.411	3.65695
		171.35	3.67758
		172.387	3.69936
		173.354	3.71734
		174.332	3.73855
		175.366	3.75662
		176.408	3.77791
		177.262	3.7902
		178.392	3.8106
		179.437	3.83128
		180.375	3.83902
		181.376	3.85617
		182.364	3.87316
		183.345	3.89012
		184.978	3.91094
		185.622	3.91616
		186.392	3.92701
		187.368	3.94443
		188.483	3.95542
		189.383	3.96286
		190.472	3.97472
		191.3	3.98356
		192.538	3.99674
		193.29	4.00286
		194.411	4.01419
		195.386	4.02262
		196.515	4.03209
		197.342	4.03829
		198.516	4.04785
		199.397	4.04793
		200.385	4.05919
		201.387	4.06172
		202.363	4.07222
		203.381	4.07821
		205.056	4.08082
		205.668	4.08857
		206.468	4.09236
		207.377	4.09783
		208.372	4.10123
		209.421	4.10709
		210.401	4.10959
		211.304	4.11398
		212.306	4.11093
		213.391	4.11904
		214.356	4.12408
		215.356	4.12709
		216.328	4.12885
		217.433	4.13254
		218.338	4.1334
		219.381	4.13507
		220.473	4.13782
		221.354	4.1392
		222.348	4.14107
		223.407	4.14253
		225.085	4.14813
		225.73	4.14622
		226.455	4.15038
		227.314	4.15106
		228.475	4.15054
		229.409	4.15439
		230.38	4.15364
		231.323	4.14879
		232.412	4.15309
		233.382	4.14914
		234.267	4.1554
		235.39	4.1528
		236.22	4.14631
		237.311	4.1598
		238.448	4.15262
		239.437	4.15339
		240.326	4.15692
		241.386	4.15488
		242.346	4.14381
		243.422	4.15139
		244.378	4.14868
		245.78	4.15026
		246.469	4.14653
		247.321	4.14718
		248.343	4.1487
		249.325	4.14835
		250.336	4.14871
		251.373	4.14831
		252.371	4.14736
		253.323	4.1453
		254.393	4.14509
		255.487	4.14592
		256.377	4.13958
		257.42	4.14214
		258.339	4.14168
		259.31	4.14667
		260.393	4.14125
		261.29	4.13928
		262.425	4.13593
		263.345	4.13409
		264.348	4.13238
		265.717	4.13241
		266.412	4.12861
		267.355	4.12864
		268.408	4.13048
		269.3	4.12655
		270.307	4.12671
		271.306	4.12485
		272.313	4.1231
		273.43	4.12136
		274.355	4.12016
		275.4	4.11868
		276.405	4.11258
		277.488	4.11643
		278.416	4.11326
		279.342	4.1229
		280.433	4.11803
		281.369	4.11845
		282.293	4.12017
		283.293	4.1186
		284.423	4.11473
		285.693	4.11074
		286.411	4.11298
		287.396	4.11522
		288.329	4.11245
		289.425	4.11711
		290.383	4.11136
		291.451	4.10499
		292.379	4.11553
		293.378	4.10906
		294.334	4.10499
		295.398	4.10414
		296.378	4.09499
		297.388	4.10292
		298.255	4.10292
		299.319	4.10982
		300.002	4.094

## Sheet: Fig. 5a, Supplementary Fig. 38
TempEmMap	Wavelength / nm	80 K	90 K	100 K	110 K	120 K	130 K	140 K	150 K	160 K	170 K	180 K	190 K	200 K	210 K	220 K	230 K	240 K	250 K	260 K	270 K
	400	4070	4060	3960	3870	3830	3730	3630	3540	3410	3300	3160	3030	2880	2740	2720	2400	2270	2100	2020	1940
	400.5	4110	4100	4000	3920	3900	3760	3670	3580	3440	3360	3200	3080	2930	2790	2770	2420	2310	2150	2060	1980
	401	4140	4130	4070	3980	3950	3770	3690	3620	3480	3420	3240	3130	2990	2850	2830	2440	2350	2180	2080	2030
	401.5	4160	4180	4140	4030	3970	3810	3740	3660	3530	3470	3280	3170	3030	2880	2870	2470	2390	2200	2100	2060
	402	4190	4240	4190	4090	3990	3860	3810	3680	3580	3520	3320	3190	3060	2910	2890	2500	2420	2220	2110	2090
	402.5	4250	4300	4240	4150	4020	3910	3880	3720	3620	3560	3360	3220	3100	2940	2910	2540	2440	2250	2140	2110
	403	4320	4340	4280	4200	4060	3960	3930	3760	3660	3580	3400	3270	3130	2970	2940	2580	2470	2280	2160	2140
	403.5	4370	4350	4310	4240	4100	4000	3950	3800	3710	3580	3430	3330	3170	3000	2970	2620	2500	2330	2180	2160
	404	4410	4370	4360	4260	4140	4040	3970	3840	3760	3610	3460	3380	3220	3040	3010	2660	2530	2370	2200	2190
	404.5	4440	4420	4420	4290	4180	4090	4010	3880	3780	3660	3480	3410	3270	3090	3070	2700	2570	2380	2230	2220
	405	4470	4480	4480	4330	4230	4140	4080	3930	3800	3710	3520	3450	3300	3130	3130	2730	2610	2390	2260	2260
	405.5	4510	4540	4530	4380	4280	4170	4140	3980	3850	3760	3570	3510	3330	3190	3170	2750	2650	2430	2290	2290
	406	4560	4580	4580	4410	4340	4200	4190	4040	3920	3780	3640	3550	3350	3250	3190	2780	2680	2480	2330	2320
	406.5	4610	4610	4610	4440	4370	4250	4220	4090	3990	3810	3710	3570	3390	3300	3210	2830	2730	2540	2370	2350
	407	4660	4660	4640	4470	4390	4310	4250	4120	4040	3860	3770	3600	3440	3310	3250	2870	2780	2580	2430	2380
	407.5	4700	4730	4660	4520	4410	4360	4290	4160	4080	3930	3810	3640	3500	3320	3320	2910	2830	2610	2490	2430
	408	4740	4780	4700	4590	4460	4400	4340	4210	4120	3980	3830	3690	3560	3350	3380	2950	2860	2650	2540	2470
	408.5	4790	4800	4760	4670	4520	4450	4420	4290	4160	4030	3860	3750	3600	3410	3420	3010	2890	2710	2580	2530
	409	4850	4830	4830	4750	4590	4520	4500	4360	4230	4090	3920	3810	3640	3500	3470	3070	2920	2770	2620	2590
	409.5	4920	4890	4900	4820	4670	4590	4570	4400	4300	4150	3990	3880	3710	3580	3530	3150	2960	2830	2680	2670
	410	5000	4960	4980	4880	4750	4660	4640	4450	4370	4220	4060	3960	3800	3650	3590	3230	3010	2890	2740	2730
	410.5	5070	5040	5050	4920	4820	4720	4680	4520	4420	4280	4120	4030	3860	3710	3650	3300	3070	2950	2790	2770
	411	5120	5110	5090	4970	4890	4770	4700	4580	4470	4340	4180	4090	3910	3780	3700	3350	3150	3000	2840	2800
	411.5	5150	5180	5130	5010	4940	4830	4740	4660	4520	4380	4260	4140	3960	3840	3770	3390	3230	3050	2900	2850
	412	5180	5260	5170	5060	5000	4910	4810	4730	4580	4430	4330	4180	4030	3900	3850	3440	3310	3100	2970	2910
	412.5	5210	5310	5210	5090	5050	4970	4880	4790	4630	4480	4390	4220	4090	3950	3930	3480	3380	3150	3050	2970
	413	5250	5330	5230	5130	5070	5020	4940	4820	4650	4520	4430	4280	4150	3970	3990	3540	3430	3200	3120	3030
	413.5	5300	5340	5250	5170	5080	5050	4970	4860	4680	4550	4490	4350	4200	3990	4030	3600	3480	3260	3190	3090
	414	5360	5370	5300	5210	5090	5090	5000	4920	4720	4600	4560	4420	4230	4050	4080	3680	3530	3330	3260	3150
	414.5	5410	5430	5370	5250	5130	5140	5030	4980	4790	4660	4630	4460	4270	4130	4150	3750	3590	3410	3310	3230
	415	5450	5480	5440	5300	5180	5170	5080	5030	4860	4730	4700	4520	4340	4230	4220	3810	3650	3480	3350	3320
	415.5	5470	5510	5490	5340	5220	5210	5150	5060	4930	4800	4750	4590	4440	4310	4290	3860	3720	3540	3410	3400
	416	5500	5530	5540	5390	5260	5250	5230	5070	4980	4870	4810	4670	4540	4380	4340	3930	3780	3600	3480	3470
	416.5	5530	5570	5580	5440	5300	5290	5290	5120	5040	4930	4870	4740	4600	4450	4410	4020	3860	3660	3580	3530
	417	5570	5630	5600	5480	5350	5340	5340	5190	5110	4980	4910	4800	4660	4520	4490	4100	3960	3740	3660	3590
	417.5	5610	5670	5590	5520	5410	5380	5380	5250	5180	5030	4950	4870	4740	4600	4580	4180	4060	3810	3720	3660
	418	5650	5710	5600	5560	5470	5420	5410	5310	5230	5110	4990	4940	4840	4670	4650	4270	4130	3900	3770	3740
	418.5	5700	5750	5650	5600	5540	5480	5440	5370	5270	5190	5060	5010	4930	4760	4720	4370	4200	3990	3830	3820
	419	5740	5790	5730	5630	5600	5540	5480	5430	5320	5260	5160	5100	4990	4850	4780	4470	4260	4080	3910	3890
	419.5	5770	5820	5820	5670	5650	5600	5520	5510	5380	5310	5260	5180	5040	4930	4870	4560	4330	4180	4010	3970
	420	5800	5850	5890	5760	5690	5670	5570	5580	5440	5360	5350	5260	5120	5010	4960	4640	4420	4270	4110	4060
	420.5	5850	5880	5950	5860	5760	5730	5630	5650	5500	5430	5400	5320	5210	5100	5050	4730	4530	4350	4220	4140
	421	5920	5920	5980	5930	5840	5800	5700	5710	5570	5520	5440	5380	5310	5200	5150	4830	4650	4420	4320	4220
	421.5	6000	5960	6000	5980	5920	5860	5780	5750	5650	5610	5510	5450	5400	5290	5240	4930	4750	4500	4420	4310
	422	6050	6010	6030	6030	5980	5910	5850	5790	5720	5690	5590	5550	5470	5380	5350	5020	4840	4600	4510	4400
	422.5	6080	6070	6060	6070	6020	5960	5920	5840	5780	5760	5670	5650	5540	5490	5460	5100	4940	4720	4600	4500
	423	6100	6140	6100	6110	6070	6020	5980	5920	5830	5830	5740	5750	5630	5600	5550	5190	5040	4820	4700	4600
	423.5	6110	6200	6150	6150	6120	6080	6050	6010	5910	5930	5820	5850	5740	5690	5640	5290	5140	4920	4790	4700
	424	6110	6240	6210	6190	6170	6140	6130	6090	6000	6020	5920	5930	5850	5770	5740	5400	5260	5020	4870	4800
	424.5	6140	6270	6260	6220	6220	6190	6200	6150	6100	6100	6000	5990	5930	5870	5840	5520	5370	5130	4950	4890
	425	6190	6290	6300	6250	6270	6240	6250	6220	6180	6140	6060	6060	6000	5970	5940	5630	5470	5220	5050	4960
	425.5	6250	6330	6340	6310	6340	6320	6300	6300	6260	6190	6130	6130	6080	6060	6040	5740	5550	5300	5160	5030
	426	6310	6350	6380	6370	6390	6400	6360	6370	6320	6260	6210	6210	6170	6160	6120	5820	5620	5370	5250	5110
	426.5	6350	6380	6420	6420	6410	6450	6410	6430	6370	6330	6300	6290	6260	6260	6180	5900	5690	5430	5310	5200
	427	6370	6410	6440	6440	6420	6480	6450	6470	6410	6370	6390	6370	6360	6340	6240	5980	5780	5510	5380	5290
	427.5	6390	6450	6450	6470	6450	6500	6490	6520	6460	6410	6470	6460	6460	6420	6310	6050	5880	5600	5450	5390
	428	6400	6490	6480	6500	6510	6530	6550	6600	6530	6510	6560	6580	6570	6510	6410	6140	5990	5700	5540	5480
	428.5	6420	6540	6540	6540	6580	6570	6620	6690	6620	6620	6660	6700	6670	6640	6540	6260	6100	5800	5650	5570
	429	6490	6590	6630	6620	6650	6640	6700	6770	6740	6740	6800	6800	6780	6790	6680	6380	6210	5920	5780	5680
	429.5	6590	6640	6700	6740	6720	6720	6780	6830	6850	6850	6940	6910	6910	6940	6820	6510	6310	6060	5910	5820
	430	6660	6720	6770	6860	6800	6820	6880	6920	6950	6970	7080	7040	7070	7080	6970	6670	6420	6220	6050	5970
	430.5	6710	6810	6830	6950	6900	6940	7010	7020	7070	7130	7210	7180	7230	7230	7110	6840	6570	6380	6180	6110
	431	6770	6910	6900	7010	7000	7050	7130	7140	7220	7290	7330	7330	7390	7380	7250	7010	6740	6530	6330	6250
	431.5	6850	6980	7000	7070	7100	7160	7250	7250	7370	7440	7460	7490	7530	7530	7410	7170	6930	6680	6480	6400
	432	6940	7060	7090	7140	7210	7270	7350	7380	7500	7580	7620	7660	7660	7690	7600	7330	7120	6850	6630	6550
	432.5	7040	7160	7150	7230	7330	7400	7440	7510	7600	7730	7800	7840	7840	7870	7800	7500	7310	7040	6790	6710
	433	7130	7240	7210	7330	7450	7530	7550	7650	7710	7890	7980	8010	8050	8050	8010	7670	7490	7190	6960	6880
	433.5	7210	7310	7300	7430	7550	7650	7690	7800	7840	8050	8150	8170	8260	8240	8210	7860	7650	7330	7150	7040
	434	7290	7390	7420	7530	7640	7750	7830	7950	8010	8210	8330	8350	8450	8430	8390	8070	7800	7480	7320	7180
	434.5	7390	7490	7560	7640	7740	7850	7960	8100	8190	8370	8530	8550	8630	8620	8590	8280	7990	7670	7500	7300
	435	7480	7600	7680	7760	7860	7960	8090	8240	8370	8550	8740	8750	8840	8830	8790	8480	8210	7880	7690	7460
	435.5	7560	7710	7780	7880	7990	8080	8230	8380	8540	8730	8930	8970	9070	9060	9010	8670	8420	8090	7890	7650
	436	7630	7820	7890	8020	8110	8220	8370	8540	8690	8890	9100	9220	9310	9300	9230	8880	8620	8290	8100	7860
	436.5	7730	7930	8040	8160	8230	8390	8510	8730	8830	9050	9280	9480	9540	9550	9430	9090	8810	8520	8300	8080
	437	7870	8040	8200	8290	8360	8560	8670	8920	8980	9230	9480	9700	9760	9780	9650	9330	9020	8770	8520	8300
	437.5	8000	8180	8330	8430	8500	8710	8840	9090	9180	9440	9670	9900	10000	10000	9910	9600	9260	9010	8740	8520
	438	8130	8330	8450	8570	8650	8840	9020	9240	9390	9660	9890	10100	10300	10300	10200	9910	9520	9230	8980	8730
	438.5	8270	8460	8600	8720	8810	9000	9190	9390	9590	9890	10100	10400	10500	10500	10500	10200	9780	9450	9220	8940
	439	8430	8560	8770	8880	8980	9190	9370	9540	9810	10100	10400	10600	10800	10800	10800	10400	10100	9690	9480	9170
	439.5	8610	8660	8940	9040	9150	9390	9550	9720	10000	10400	10700	10900	11000	11100	11100	10700	10300	9940	9750	9420
	440	8780	8820	9080	9200	9300	9580	9740	9940	10300	10600	10900	11200	11400	11400	11400	11000	10600	10200	10000	9680
	440.5	8910	9020	9220	9360	9440	9770	9930	10200	10500	10800	11100	11400	11700	11700	11700	11300	10900	10500	10300	9920
	441	9030	9230	9370	9510	9610	9940	10100	10400	10700	11000	11400	11700	12000	12000	11900	11600	11200	10700	10600	10200
	441.5	9180	9420	9550	9690	9800	10100	10300	10600	11000	11300	11700	12000	12200	12300	12200	11900	11500	11100	10800	10400
	442	9360	9590	9740	9890	10000	10300	10500	10800	11200	11600	12000	12300	12600	12600	12500	12200	11800	11400	11100	10700
	442.5	9530	9770	9940	10100	10200	10500	10700	11000	11500	11900	12300	12700	12900	13000	12900	12600	12200	11800	11400	11000
	443	9700	9960	10100	10300	10400	10700	10900	11200	11700	12100	12700	13000	13200	13300	13300	12900	12500	12100	11700	11300
	443.5	9900	10100	10300	10500	10600	10900	11100	11400	11900	12400	12900	13300	13600	13700	13600	13200	12800	12300	11900	11600
	444	10100	10300	10500	10700	10800	11100	11300	11600	12100	12600	13200	13700	13900	14000	14000	13500	13100	12600	12300	11900
	444.5	10400	10500	10700	10900	11000	11300	11600	11800	12400	12800	13400	14000	14200	14300	14300	13800	13400	12900	12600	12200
	445	10600	10700	10900	11100	11200	11600	11800	12000	12700	13100	13700	14300	14600	14700	14600	14200	13800	13300	12900	12500
	445.5	10800	10900	11100	11200	11400	11800	12000	12200	12900	13400	14000	14500	14900	15000	15000	14600	14100	13600	13200	12800
	446	10900	11100	11300	11400	11600	12000	12100	12500	13200	13700	14300	14800	15200	15300	15300	14900	14400	13900	13500	13100
	446.5	11100	11200	11500	11700	11800	12100	12300	12800	13400	14000	14600	15200	15500	15600	15700	15200	14700	14200	13800	13400
	447	11300	11400	11700	11900	12000	12300	12500	13100	13600	14200	14900	15500	15800	16000	16000	15500	15000	14400	14100	13700
	447.5	11600	11700	11900	12100	12200	12500	12700	13300	13900	14400	15100	15700	16100	16300	16300	15800	15300	14700	14400	14000
	448	11800	11900	12100	12200	12400	12700	13000	13500	14100	14700	15400	16000	16500	16600	16600	16100	15600	15000	14700	14200
	448.5	11900	12100	12200	12400	12700	12900	13200	13700	14400	15000	15700	16300	16800	17000	16900	16400	16000	15300	15000	14400
	449	12100	12400	12400	12600	12900	13200	13400	13800	14700	15300	16100	16600	17200	17300	17300	16800	16300	15600	15300	14700
	449.5	12300	12600	12600	12800	13000	13400	13600	14100	14900	15600	16400	17000	17400	17600	17600	17200	16600	15900	15600	15000
	450	12500	12800	12800	13000	13200	13600	13800	14300	15000	15900	16600	17300	17700	17900	17900	17500	16800	16200	16000	15300
	450.5	12700	12900	13000	13200	13300	13800	14100	14600	15200	16100	16900	17600	18000	18200	18200	17700	17100	16500	16200	15600
	451	12900	13100	13200	13400	13500	14000	14200	14800	15500	16300	17100	17800	18300	18400	18400	17900	17300	16700	16400	15800
	451.5	13000	13300	13300	13500	13700	14100	14400	15000	15700	16600	17400	18000	18600	18700	18600	18100	17600	16900	16600	16100
	452	13200	13400	13500	13600	13800	14300	14500	15200	15900	16800	17700	18200	18800	19000	18800	18300	17800	17100	16800	16300
	452.5	13300	13600	13600	13700	14000	14400	14600	15300	16000	17000	17900	18400	19000	19200	19100	18600	18100	17300	17000	16500
	453	13500	13700	13800	13900	14100	14500	14800	15500	16200	17200	18100	18700	19200	19400	19300	18800	18200	17500	17200	16700
	453.5	13600	13800	14000	14100	14200	14700	15000	15600	16400	17400	18200	18900	19400	19600	19500	19100	18400	17700	17300	16800
	454	13700	14000	14200	14200	14400	14900	15100	15800	16500	17600	18400	19200	19600	19800	19700	19300	18600	17900	17600	16900
	454.5	13900	14100	14300	14400	14600	15000	15300	15900	16700	17700	18600	19400	19700	19900	19900	19400	18900	18100	17800	17100
	455	14100	14300	14400	14500	14700	15100	15500	16100	16900	17900	18800	19600	19900	20200	20000	19500	19000	18200	17900	17300
	455.5	14200	14400	14500	14600	14800	15200	15600	16200	17100	18000	19000	19700	20100	20300	20200	19600	19200	18400	18000	17400
	456	14300	14400	14500	14700	14800	15300	15700	16300	17200	18200	19100	19900	20300	20400	20300	19700	19200	18500	18100	17600
	456.5	14400	14500	14600	14800	14900	15400	15800	16500	17400	18300	19200	20100	20400	20500	20500	19900	19300	18600	18300	17700
	457	14500	14600	14700	14900	15000	15500	15800	16600	17500	18400	19300	20200	20500	20600	20600	20100	19400	18700	18400	17800
	457.5	14600	14700	14800	15000	15100	15600	15900	16700	17600	18500	19500	20300	20700	20800	20700	20200	19500	18800	18500	17900
	458	14700	14800	14900	15100	15200	15700	16000	16700	17700	18700	19600	20300	20800	20900	20800	20300	19600	18900	18600	18000
	458.5	14700	14800	14900	15100	15300	15800	16100	16800	17800	18800	19700	20400	20900	21000	20900	20300	19700	18900	18700	18000
	459	14800	14900	15000	15200	15300	15800	16200	16900	17900	18800	19800	20500	20900	21100	21000	20400	19700	19000	18700	18100
	459.5	14800	15000	15100	15200	15300	15800	16100	17000	17900	18900	19900	20600	21000	21200	21100	20400	19800	19000	18700	18100
	460	14900	15000	15100	15300	15400	15800	16100	17000	17900	18900	20000	20600	21100	21200	21100	20400	19900	19100	18800	18100
	460.5	14900	15000	15200	15300	15400	15800	16100	17000	18000	18900	20000	20600	21100	21200	21100	20500	19900	19100	18800	18200
	461	15000	15000	15200	15300	15500	15900	16200	17000	18100	19000	20000	20600	21200	21200	21200	20500	20000	19200	18800	18200
	461.5	15100	15100	15200	15200	15500	15900	16300	17100	18100	19100	20000	20700	21200	21300	21200	20500	20000	19200	18800	18200
	462	15100	15200	15300	15200	15500	15900	16300	17100	18100	19100	20000	20700	21200	21400	21200	20600	20100	19300	18800	18200
	462.5	15100	15300	15300	15300	15500	15900	16300	17100	18100	19100	20000	20700	21200	21400	21300	20600	20100	19300	18800	18200
	463	15100	15300	15300	15300	15500	15900	16300	17100	18100	19100	20000	20700	21200	21500	21200	20700	20000	19300	18900	18200
	463.5	15100	15200	15400	15300	15500	16000	16400	17100	18100	19200	20000	20700	21200	21500	21200	20700	20000	19300	18900	18300
	464	15100	15200	15400	15400	15400	16000	16400	17100	18100	19200	20000	20800	21200	21500	21200	20700	20000	19200	18800	18300
	464.5	15100	15100	15400	15300	15500	16000	16400	17100	18000	19200	20000	20800	21300	21400	21200	20600	20000	19200	18900	18400
	465	15100	15200	15400	15300	15500	16000	16400	17100	18000	19200	20000	20800	21300	21400	21200	20600	20000	19200	18900	18400
	465.5	15100	15200	15300	15300	15600	15900	16300	17000	18000	19100	20000	20800	21300	21300	21200	20500	20000	19200	18900	18300
	466	15100	15200	15200	15300	15500	15900	16200	16900	18000	19100	20000	20700	21300	21200	21200	20500	20000	19200	18900	18200
	466.5	15200	15200	15200	15300	15400	15900	16200	16900	18000	19100	20000	20700	21200	21200	21200	20500	20000	19200	18800	18100
	467	15200	15200	15200	15300	15400	15800	16200	16900	18000	19000	20000	20600	21200	21100	21200	20500	20000	19100	18700	18100
	467.5	15200	15100	15200	15300	15500	15800	16200	16900	17900	19000	19900	20600	21200	21100	21200	20500	20000	19100	18700	18100
	468	15200	15100	15200	15300	15500	15800	16200	16900	17900	19000	19900	20600	21100	21200	21100	20500	19900	19000	18700	18100
	468.5	15200	15100	15200	15200	15400	15800	16100	16900	17900	19000	19800	20500	21000	21200	21100	20500	19900	19000	18600	18000
	469	15200	15200	15200	15200	15400	15900	16100	16900	17800	19000	19800	20500	21000	21100	21000	20500	19800	19000	18600	18000
	469.5	15200	15200	15200	15200	15400	15900	16100	16900	17800	18900	19800	20500	20900	21100	20900	20500	19800	19000	18600	17900
	470	15200	15200	15200	15200	15400	15800	16100	16900	17800	18800	19800	20500	20900	21100	20900	20400	19700	19000	18500	17900
	470.5	15200	15200	15200	15200	15300	15700	16100	16800	17800	18800	19800	20400	20800	21000	20800	20300	19700	19000	18400	17800
	471	15100	15200	15200	15100	15200	15600	16100	16700	17700	18700	19700	20300	20800	21000	20800	20200	19600	18900	18300	17800
	471.5	15100	15200	15200	15100	15200	15600	16000	16600	17600	18500	19700	20200	20700	20900	20700	20100	19500	18800	18300	17800
	472	15100	15100	15200	15100	15200	15600	15900	16500	17500	18400	19600	20100	20600	20800	20600	20000	19500	18700	18200	17700
	472.5	15200	15100	15100	15200	15200	15500	15800	16500	17400	18400	19500	20100	20500	20700	20500	20000	19500	18600	18100	17600
	473	15200	15100	15100	15100	15100	15500	15800	16500	17400	18400	19400	20000	20500	20600	20500	19900	19400	18600	18100	17500
	473.5	15100	15100	15000	15100	15100	15500	15800	16400	17400	18400	19400	19900	20500	20500	20400	19900	19400	18500	18000	17500
	474	15100	15100	15000	15000	15100	15400	15700	16400	17400	18400	19300	19900	20400	20500	20400	19800	19300	18500	18000	17400
	474.5	15000	15100	14900	14900	15000	15300	15700	16400	17300	18300	19200	19900	20300	20400	20300	19700	19200	18400	17900	17300
	475	15000	15000	14900	14900	15000	15300	15700	16300	17200	18300	19200	19900	20200	20400	20200	19500	19200	18300	17900	17200
	475.5	15000	15000	14900	14800	15000	15300	15600	16300	17200	18200	19100	19800	20100	20300	20200	19400	19100	18300	17800	17100
	476	15000	15000	14800	14800	14900	15300	15600	16300	17100	18200	19000	19700	20000	20200	20100	19300	19100	18300	17700	17100
	476.5	15000	15000	14800	14700	14900	15200	15600	16200	17000	18100	18900	19600	19900	20100	20000	19300	18900	18200	17700	17000
	477	15000	14900	14800	14700	14800	15200	15500	16100	16900	17900	18800	19500	19700	20000	19900	19200	18800	18000	17600	17000
	477.5	14900	14900	14800	14700	14800	15100	15500	16000	16900	17800	18700	19400	19700	19900	19800	19100	18600	17900	17500	16900
	478	14900	14900	14800	14700	14800	15000	15400	15900	16700	17700	18600	19300	19600	19800	19700	19000	18500	17800	17400	16800
	478.5	14900	14900	14800	14700	14800	15000	15300	15900	16600	17600	18500	19100	19500	19700	19700	19000	18400	17700	17300	16800
	479	14900	14900	14700	14700	14800	15000	15200	15800	16600	17500	18400	19000	19500	19600	19600	18900	18400	17600	17300	16700
	479.5	14900	14800	14700	14700	14800	15000	15200	15800	16500	17400	18400	18900	19400	19500	19400	18900	18300	17600	17200	16600
	480	14800	14700	14700	14600	14700	15000	15200	15700	16400	17400	18300	18800	19400	19400	19300	18900	18100	17500	17100	16500
	480.5	14800	14700	14600	14600	14600	14900	15100	15700	16400	17300	18200	18700	19300	19300	19200	18800	18000	17400	17000	16300
	481	14800	14700	14600	14600	14500	14900	15100	15700	16300	17300	18100	18700	19200	19200	19100	18700	17900	17300	16900	16200
	481.5	14800	14700	14500	14500	14500	14800	15100	15600	16300	17200	18000	18600	19100	19200	19000	18500	17900	17200	16800	16100
	482	14800	14700	14500	14500	14500	14800	15000	15500	16200	17100	17900	18500	19000	19000	18900	18400	17800	17100	16700	16100
	482.5	14700	14700	14400	14500	14400	14700	14900	15400	16200	17000	17800	18300	18800	18900	18800	18300	17700	17000	16600	16000
	483	14700	14700	14500	14400	14400	14700	14800	15300	16100	16900	17700	18300	18700	18800	18700	18100	17600	16900	16500	15900
	483.5	14700	14700	14500	14300	14300	14600	14700	15200	16000	16800	17600	18200	18600	18700	18600	18000	17500	16800	16400	15800
	484	14700	14700	14500	14300	14300	14500	14700	15100	15900	16700	17500	18100	18500	18600	18500	17900	17300	16700	16300	15700
	484.5	14700	14700	14400	14300	14200	14400	14700	15100	15800	16600	17400	18000	18400	18500	18400	17800	17200	16700	16200	15600
	485	14600	14600	14400	14300	14200	14300	14600	15000	15700	16500	17300	17900	18300	18400	18200	17800	17200	16600	16100	15500
	485.5	14600	14600	14400	14200	14200	14300	14600	15000	15700	16400	17200	17800	18200	18200	18200	17700	17100	16400	16000	15400
	486	14500	14500	14400	14200	14200	14200	14500	15000	15700	16400	17100	17700	18100	18100	18100	17600	17000	16300	15900	15400
	486.5	14600	14400	14400	14200	14200	14200	14400	14900	15600	16400	17000	17600	18000	18000	18000	17500	16900	16200	15800	15400
	487	14500	14400	14300	14100	14100	14200	14400	14800	15500	16300	16900	17600	17900	17900	17900	17400	16800	16100	15700	15300
	487.5	14500	14400	14200	14000	14100	14200	14400	14700	15400	16200	16800	17500	17700	17800	17800	17300	16600	16000	15600	15200
	488	14400	14400	14100	14000	14000	14200	14300	14600	15400	16000	16800	17400	17600	17700	17700	17200	16500	15900	15500	15100
	488.5	14400	14300	14100	14000	13900	14200	14300	14600	15300	15900	16700	17300	17500	17700	17600	17000	16400	15800	15400	15000
	489	14300	14300	14100	13900	13900	14100	14200	14500	15200	15800	16600	17100	17400	17600	17400	16900	16300	15700	15300	14800
	489.5	14200	14200	14000	13800	13800	13900	14100	14500	15000	15700	16500	17000	17200	17400	17300	16800	16200	15600	15200	14700
	490	14200	14100	14000	13800	13800	13800	14000	14500	14900	15600	16300	16800	17100	17300	17100	16700	16100	15400	15100	14700
	490.5	14100	14100	13900	13800	13800	13800	13900	14400	14800	15500	16200	16700	17000	17100	17000	16600	16000	15300	15000	14600
	491	14100	14000	13800	13800	13800	13700	13900	14200	14800	15400	16100	16600	16900	17000	16900	16500	15900	15200	14900	14500
	491.5	14100	13900	13800	13700	13700	13600	13800	14100	14700	15400	16000	16600	16700	16900	16800	16300	15800	15200	14800	14400
	492	14000	13900	13700	13600	13600	13600	13800	14100	14700	15300	15900	16500	16600	16800	16600	16100	15600	15100	14700	14200
	492.5	14000	13800	13700	13600	13600	13500	13700	14000	14600	15200	15800	16400	16500	16700	16500	16000	15500	15000	14700	14000
	493	13900	13800	13700	13500	13500	13500	13700	14000	14500	15100	15700	16300	16400	16600	16400	15900	15400	14900	14600	14000
	493.5	13900	13700	13700	13500	13500	13400	13600	13900	14400	15000	15600	16200	16300	16500	16300	15800	15300	14800	14500	13900
	494	13800	13700	13700	13400	13400	13400	13500	13800	14300	14900	15500	16000	16200	16400	16200	15800	15200	14600	14300	13900
	494.5	13800	13700	13600	13400	13400	13300	13500	13700	14200	14800	15400	15900	16100	16300	16200	15600	15100	14500	14200	13800
	495	13700	13600	13500	13300	13300	13300	13500	13700	14200	14700	15300	15700	16000	16200	16000	15500	15000	14400	14100	13700
	495.5	13700	13600	13400	13200	13300	13200	13400	13600	14100	14700	15200	15600	16000	16100	15900	15400	14900	14400	14000	13600
	496	13700	13500	13300	13200	13200	13200	13400	13500	14000	14600	15100	15500	15800	16000	15800	15300	14800	14300	13900	13400
	496.5	13600	13400	13200	13100	13100	13100	13300	13400	13900	14500	15000	15400	15700	15900	15800	15200	14700	14200	13800	13300
	497	13500	13400	13200	13100	13000	13000	13200	13400	13800	14400	14900	15300	15600	15700	15700	15100	14600	14100	13700	13300
	497.5	13500	13400	13100	13000	13000	13000	13200	13300	13700	14300	14800	15300	15500	15600	15600	15000	14500	14000	13600	13200
	498	13400	13400	13100	13000	13000	13000	13100	13300	13700	14200	14700	15200	15400	15500	15500	14900	14400	13900	13500	13100
	498.5	13400	13400	13100	13000	12900	13000	13000	13200	13600	14200	14600	15100	15300	15400	15300	14800	14300	13800	13500	13000
	499	13400	13300	13100	12900	12900	13000	13000	13100	13600	14100	14600	15000	15200	15300	15200	14700	14200	13800	13500	12900
	499.5	13400	13200	13100	12900	12800	12900	12900	13100	13500	14000	14500	14900	15200	15100	15100	14600	14100	13700	13400	12800
	500	13300	13100	13000	12800	12700	12800	12900	13100	13400	13900	14400	14700	15100	15000	15000	14400	14100	13500	13300	12700
	500.5	13200	13100	13000	12800	12700	12800	12800	13000	13300	13700	14300	14600	15000	14900	14900	14300	14000	13400	13200	12700
	501	13200	13000	12800	12800	12600	12700	12700	12900	13200	13600	14200	14500	14900	14800	14800	14300	13900	13400	13100	12600
	501.5	13100	13000	12700	12700	12600	12700	12700	12800	13100	13600	14100	14500	14800	14700	14700	14200	13800	13300	13000	12500
	502	13100	12900	12600	12700	12500	12600	12600	12700	13100	13500	13900	14400	14700	14700	14700	14200	13600	13300	12800	12400
	502.5	13000	12900	12600	12600	12500	12500	12600	12700	13000	13500	13900	14300	14600	14600	14600	14100	13500	13200	12700	12300
	503	13000	12900	12600	12500	12400	12500	12500	12700	13000	13400	13800	14200	14500	14600	14500	14100	13500	13000	12700	12200
	503.5	13000	12900	12500	12400	12400	12400	12400	12600	13000	13300	13800	14000	14500	14500	14400	14000	13400	12900	12600	12200
	504	13000	12900	12500	12400	12400	12400	12400	12600	12900	13300	13700	14000	14400	14300	14200	13900	13400	12800	12500	12100
	504.5	13000	12800	12500	12400	12300	12400	12300	12500	12900	13200	13700	13900	14300	14200	14100	13700	13300	12800	12400	12000
	505	12900	12700	12500	12300	12300	12300	12200	12400	12800	13200	13600	13900	14200	14100	14000	13600	13200	12700	12300	12000
	505.5	12800	12700	12500	12300	12200	12200	12100	12400	12600	13100	13400	13800	14000	14100	14000	13600	13100	12600	12200	11900
	506	12800	12600	12400	12200	12100	12100	12000	12400	12600	13000	13300	13700	13900	14000	13900	13500	13000	12600	12200	11900
	506.5	12700	12500	12400	12200	12100	12000	12000	12300	12500	12900	13200	13600	13800	14000	13800	13400	12900	12500	12100	11800
	507	12700	12500	12300	12100	12100	12000	12000	12200	12400	12800	13200	13600	13700	13900	13700	13300	12900	12500	12100	11700
	507.5	12700	12400	12300	12100	12000	12000	12000	12200	12400	12800	13100	13500	13600	13800	13600	13300	12800	12400	12100	11700
	508	12600	12400	12200	12100	11900	12000	11900	12100	12400	12700	13100	13500	13500	13700	13500	13200	12800	12300	12000	11600
	508.5	12600	12400	12100	12000	11900	11900	11900	12000	12300	12700	13000	13400	13400	13600	13500	13100	12700	12200	12000	11500
	509	12500	12400	12100	12000	11900	11800	11900	12000	12300	12600	12900	13200	13400	13500	13400	13000	12600	12100	11900	11400
	509.5	12500	12300	12100	11900	11800	11800	11800	11900	12200	12500	12800	13200	13400	13500	13300	12900	12500	12100	11800	11400
	510	12400	12300	12100	11900	11800	11700	11800	11800	12100	12400	12700	13100	13300	13400	13200	12900	12400	12000	11700	11300
	510.5	12400	12200	12000	11900	11700	11600	11800	11800	12000	12300	12600	13000	13300	13200	13100	12800	12300	11900	11600	11200
	511	12300	12100	12000	11800	11700	11600	11700	11700	11900	12200	12600	13000	13100	13100	13000	12800	12300	11800	11500	11200
	511.5	12300	12100	12000	11800	11700	11600	11600	11700	11900	12200	12500	12900	13000	13100	13000	12700	12200	11800	11500	11100
	512	12200	12000	11900	11700	11600	11600	11500	11700	11900	12100	12400	12800	12900	13000	12900	12500	12200	11700	11400	11000
	512.5	12200	12000	11900	11600	11500	11500	11500	11600	11900	12100	12400	12700	12800	13000	12800	12400	12100	11700	11400	10900
	513	12100	11900	11800	11500	11500	11400	11400	11600	11800	12100	12300	12600	12800	12900	12700	12300	11900	11600	11300	10900
	513.5	12100	11900	11700	11500	11400	11400	11400	11500	11700	12000	12200	12500	12800	12800	12700	12300	11800	11500	11200	10800
	514	12000	11900	11700	11500	11400	11300	11400	11400	11600	11900	12200	12400	12700	12600	12600	12200	11700	11400	11100	10800
	514.5	12000	11900	11600	11500	11400	11300	11400	11300	11500	11800	12100	12300	12600	12500	12500	12200	11700	11300	11000	10800
	515	12000	11800	11600	11400	11400	11300	11300	11300	11400	11700	12100	12300	12500	12500	12400	12100	11700	11200	11000	10700
	515.5	12000	11700	11600	11400	11300	11200	11300	11300	11300	11700	12000	12200	12400	12500	12300	12000	11700	11200	10900	10700
	516	11900	11700	11500	11400	11300	11200	11200	11200	11300	11700	12000	12100	12400	12400	12200	12000	11700	11100	10900	10600
	516.5	11900	11600	11500	11300	11200	11100	11200	11200	11300	11600	11900	12000	12300	12300	12100	11900	11600	11100	10800	10500
	517	11800	11600	11400	11300	11200	11100	11200	11100	11200	11600	11800	12000	12300	12200	12000	11800	11400	11000	10800	10400
	517.5	11800	11500	11400	11300	11100	11000	11100	11000	11100	11500	11700	11900	12200	12100	12000	11700	11300	11000	10800	10300
	518	11800	11400	11300	11300	11000	11000	11000	11000	11100	11400	11700	11800	12100	12100	11900	11700	11200	10900	10700	10200
	518.5	11700	11300	11300	11300	11000	11000	10900	10900	11100	11300	11600	11800	12000	12000	11900	11600	11200	10800	10700	10200
	519	11600	11300	11300	11200	11000	10900	10900	10900	11100	11300	11600	11700	11900	11900	11800	11600	11100	10800	10600	10100
	519.5	11500	11300	11200	11100	11000	10900	10800	10900	11000	11200	11500	11600	11900	11900	11800	11500	11000	10800	10500	10100
	520	11400	11300	11200	11100	10900	10800	10700	10900	10900	11200	11400	11600	11800	11900	11700	11400	11000	10700	10400	10000
	520.5	11400	11300	11200	11000	10900	10700	10700	10800	10900	11100	11400	11600	11800	11800	11700	11400	11000	10500	10400	10000
	521	11400	11300	11100	11000	10800	10700	10700	10800	10800	11100	11300	11500	11700	11700	11600	11300	10900	10500	10300	9960
	521.5	11400	11300	11100	10900	10800	10700	10700	10700	10800	11100	11300	11500	11600	11700	11500	11200	10800	10400	10300	9910
	522	11300	11300	11000	10900	10700	10700	10700	10700	10700	11000	11200	11400	11500	11600	11400	11100	10800	10400	10200	9880
	522.5	11300	11200	10900	10800	10700	10600	10700	10600	10600	11000	11200	11300	11400	11500	11400	11100	10700	10400	10200	9860
	523	11300	11200	10900	10800	10700	10500	10600	10600	10600	10900	11100	11200	11400	11500	11400	11000	10700	10300	10100	9830
	523.5	11300	11100	10900	10800	10600	10500	10600	10600	10500	10800	11100	11100	11400	11400	11400	10900	10700	10300	10100	9790
	524	11200	11000	10900	10800	10600	10500	10500	10600	10500	10800	11000	11100	11300	11400	11300	10900	10700	10300	10000	9740
	524.5	11200	10900	10900	10700	10600	10500	10500	10600	10400	10800	10900	11100	11300	11400	11300	10900	10600	10200	9980	9680
	525	11200	10900	10900	10700	10600	10500	10400	10500	10400	10800	10900	11100	11200	11300	11200	10900	10600	10200	9960	9620
	525.5	11200	10900	10800	10700	10600	10400	10400	10500	10400	10700	10800	11100	11200	11300	11200	10900	10600	10100	9940	9590
	526	11100	10900	10800	10600	10600	10400	10400	10400	10400	10600	10800	11100	11200	11300	11100	10800	10500	10000	9900	9590
	526.5	11100	10900	10800	10500	10500	10400	10400	10400	10400	10600	10800	11000	11200	11200	11100	10700	10400	10000	9860	9580
	527	11100	10900	10800	10500	10500	10500	10400	10400	10300	10600	10800	11000	11200	11200	11000	10700	10300	9980	9830	9550
	527.5	11100	10800	10700	10500	10400	10500	10400	10300	10300	10600	10700	11000	11100	11100	11000	10700	10300	9970	9800	9520
	528	11000	10800	10600	10500	10400	10500	10400	10300	10300	10500	10700	10900	11000	11000	11000	10700	10300	9960	9780	9510
	528.5	11000	10800	10600	10500	10400	10400	10300	10200	10300	10500	10600	10900	11000	11000	11000	10700	10300	9970	9780	9510
	529	11000	10800	10700	10500	10400	10500	10300	10200	10300	10500	10600	10900	11000	11000	11000	10700	10300	9990	9790	9490
	529.5	10900	10800	10600	10400	10400	10500	10300	10200	10300	10400	10600	10900	11000	11000	10900	10600	10300	9980	9790	9470
	530	10900	10700	10600	10400	10400	10400	10300	10200	10300	10400	10600	10800	11100	11000	10900	10600	10300	9940	9780	9440
	530.5	10900	10700	10600	10500	10400	10400	10300	10200	10300	10400	10700	10800	11000	11000	10900	10600	10300	9920	9780	9450
	531	10900	10700	10600	10500	10500	10300	10200	10200	10400	10400	10700	10800	11000	11000	10900	10600	10300	9960	9810	9490
	531.5	10900	10700	10600	10500	10500	10400	10200	10200	10400	10400	10700	10800	11000	11000	10900	10600	10300	10000	9840	9520
	532	11000	10700	10600	10600	10600	10400	10300	10200	10400	10400	10700	10800	11000	11000	10900	10600	10300	10100	9880	9530
	532.5	11000	10700	10700	10600	10600	10500	10300	10200	10300	10400	10700	10900	11000	11000	10900	10700	10300	10100	9930	9540
	533	11000	10700	10700	10500	10600	10500	10300	10200	10300	10400	10700	10800	11000	11000	10900	10700	10300	10100	9980	9590
	533.5	10900	10800	10700	10500	10600	10500	10400	10300	10400	10400	10800	10800	11100	11100	10900	10700	10400	10100	10000	9670
	534	10900	10800	10700	10500	10500	10500	10400	10400	10400	10500	10700	10900	11100	11100	11000	10700	10500	10100	10100	9750
	534.5	10900	10800	10700	10500	10500	10500	10400	10400	10500	10500	10700	10900	11100	11100	11000	10700	10600	10100	10000	9790
	535	10900	10900	10800	10600	10500	10500	10400	10500	10500	10500	10700	10900	11100	11200	11100	10700	10700	10100	10000	9830
	535.5	11000	11000	10800	10600	10600	10500	10500	10500	10500	10600	10800	10900	11100	11200	11100	10800	10700	10200	10000	9880
	536	11100	11000	10900	10600	10600	10600	10500	10500	10600	10700	10800	11000	11100	11300	11100	10900	10700	10300	10100	9930
	536.5	11100	11000	10900	10700	10700	10600	10600	10500	10600	10700	10900	11000	11200	11400	11200	11100	10700	10300	10200	9980
	537	11100	11000	10900	10800	10700	10600	10600	10600	10600	10800	10900	11100	11200	11400	11200	11200	10700	10400	10300	10100
	537.5	11100	11100	10900	10800	10700	10700	10700	10600	10700	10800	11000	11200	11300	11500	11300	11300	10800	10500	10400	10200
	538	11100	11100	10900	10800	10700	10800	10800	10600	10700	10900	11100	11300	11500	11500	11400	11300	10900	10600	10500	10300
	538.5	11200	11100	11000	11000	10800	10900	10900	10700	10800	10900	11100	11400	11600	11600	11500	11300	11000	10700	10600	10400
	539	11200	11200	11100	11100	10900	10900	10900	10800	10900	11000	11200	11500	11700	11800	11700	11400	11100	10800	10700	10500
	539.5	11300	11300	11200	11100	11000	11000	11000	10900	10900	11100	11300	11500	11700	11900	11800	11400	11100	10900	10800	10600
	540	11400	11400	11300	11200	11100	11100	11100	11000	11000	11100	11400	11600	11800	11900	11900	11500	11200	11000	10900	10700
	540.5	11500	11500	11300	11300	11200	11300	11100	11100	11100	11200	11500	11700	11900	12000	11900	11600	11400	11200	11000	10800
	541	11600	11500	11400	11400	11300	11400	11200	11100	11200	11300	11700	11800	12100	12200	12100	11800	11600	11300	11100	10900
	541.5	11700	11600	11500	11500	11400	11500	11200	11200	11400	11400	11800	12000	12200	12300	12200	12000	11800	11300	11200	11000
	542	11800	11700	11600	11600	11500	11500	11400	11300	11500	11500	11900	12100	12400	12500	12400	12200	11900	11400	11300	11100
	542.5	11900	11800	11700	11700	11500	11600	11600	11500	11600	11700	12000	12200	12500	12600	12500	12300	12000	11600	11500	11300
	543	12000	11900	11700	11800	11600	11800	11800	11600	11800	11800	12100	12300	12600	12700	12600	12500	12100	11800	11700	11500
	543.5	12100	12000	11900	12000	11700	12000	11900	11800	11900	12000	12300	12400	12700	12900	12700	12600	12200	11900	11900	11600
	544	12200	12100	12000	12100	11900	12200	12000	12000	12000	12200	12400	12600	12900	13000	12900	12800	12400	12100	12000	11700
	544.5	12300	12300	12200	12200	12100	12300	12100	12100	12200	12300	12500	12800	13100	13200	13100	13000	12600	12200	12100	11800
	545	12400	12500	12300	12300	12200	12400	12300	12300	12400	12400	12800	12900	13200	13400	13200	13200	12800	12400	12300	12100
	545.5	12600	12700	12400	12500	12400	12400	12400	12400	12500	12600	13000	13100	13400	13600	13400	13300	13000	12600	12500	12300
	546	12800	12800	12600	12600	12500	12500	12600	12600	12700	12700	13100	13300	13700	13800	13600	13500	13100	12800	12800	12500
	546.5	12900	12900	12800	12800	12700	12700	12800	12800	12800	12900	13300	13500	13800	14000	13800	13700	13300	13000	13000	12700
	547	13100	13100	13000	13000	12900	12900	13000	13000	13000	13100	13400	13700	14000	14200	14000	13900	13500	13200	13200	12800
	547.5	13300	13300	13100	13100	13100	13100	13100	13100	13200	13300	13600	14000	14200	14400	14300	14100	13700	13400	13400	13000
	548	13500	13400	13300	13300	13300	13400	13300	13300	13400	13500	13800	14200	14400	14600	14500	14300	14000	13500	13600	13300
	548.5	13700	13600	13500	13500	13500	13600	13500	13500	13600	13800	14000	14400	14600	14900	14700	14500	14300	13800	13800	13500
	549	13900	13800	13800	13700	13700	13800	13700	13800	13800	14000	14300	14600	14800	15200	14900	14800	14600	14000	14000	13700
	549.5	14100	14100	14000	14000	14000	14000	13900	14000	14000	14200	14600	14700	15100	15300	15100	15100	14800	14300	14300	13900
	550	14300	14300	14200	14200	14300	14100	14100	14200	14200	14500	14800	14900	15300	15500	15300	15300	14900	14500	14500	14100
	550.5	14600	14600	14400	14300	14400	14400	14300	14300	14300	14700	15000	15100	15600	15700	15600	15500	15000	14800	14700	14400
	551	14800	14800	14600	14500	14600	14600	14500	14600	14600	14900	15200	15400	15900	15900	15900	15700	15200	15000	14900	14600
	551.5	15100	15100	14900	14800	14800	14900	14800	14800	14900	15100	15400	15700	16100	16200	16200	16000	15400	15200	15100	14800
	552	15200	15300	15100	15000	15100	15100	15000	15100	15200	15400	15600	16000	16300	16500	16400	16300	15700	15400	15400	15000
	552.5	15400	15400	15300	15300	15300	15400	15300	15400	15500	15700	15900	16200	16500	16900	16600	16600	15900	15600	15600	15200
	553	15600	15600	15500	15500	15500	15600	15500	15600	15600	15900	16200	16500	16700	17100	16800	16800	16200	15800	15800	15300
	553.5	15900	15800	15700	15700	15700	15900	15700	15800	15800	16100	16400	16700	16900	17300	17000	16900	16400	16100	16000	15500
	554	16200	16100	15900	15900	15900	16100	15900	16000	16100	16300	16700	16800	17200	17400	17200	17100	16600	16300	16200	15700
	554.5	16500	16300	16200	16100	16100	16300	16100	16200	16400	16500	16800	17000	17400	17700	17500	17300	16800	16600	16300	16000
	555	16700	16600	16500	16300	16400	16500	16400	16400	16500	16600	17000	17300	17700	18000	17800	17600	17000	16700	16500	16200
	555.5	16900	16900	16700	16600	16600	16700	16600	16600	16700	16800	17200	17500	17800	18300	18100	17900	17300	16900	16700	16400
	556	17100	17100	16900	16800	16800	16900	16800	16800	16800	17000	17500	17800	18000	18600	18300	18200	17500	17100	17000	16600
	556.5	17300	17300	17200	17100	17100	17100	17100	17000	17000	17300	17700	18000	18200	18800	18500	18300	17800	17300	17200	16800
	557	17500	17500	17500	17400	17300	17400	17300	17300	17200	17500	17900	18200	18400	18900	18600	18500	18000	17400	17500	17000
	557.5	17700	17600	17600	17600	17400	17600	17500	17500	17400	17700	18100	18300	18600	19000	18700	18700	18200	17600	17700	17200
	558	18000	17800	17800	17800	17600	17800	17700	17600	17600	17900	18300	18500	18800	19200	18900	18900	18300	17800	17800	17400
	558.5	18200	18000	17900	17900	17700	17900	17900	17800	17800	18000	18500	18800	19100	19400	19100	19100	18400	18000	17900	17600
	559	18400	18200	18100	18100	18000	18100	18100	18000	18000	18200	18700	19000	19300	19600	19300	19300	18600	18200	18100	17900
	559.5	18600	18400	18300	18400	18300	18100	18300	18200	18200	18300	18900	19200	19600	19800	19500	19500	18800	18400	18400	18100
	560	18700	18600	18400	18600	18500	18200	18500	18400	18300	18500	19000	19300	19800	20000	19700	19600	19000	18600	18600	18300
	560.5	18900	18700	18600	18700	18700	18400	18600	18500	18500	18700	19200	19500	19900	20200	19800	19800	19200	18900	18800	18500
	561	19000	18900	18800	18800	18800	18700	18600	18600	18800	18900	19300	19600	20000	20300	19900	20000	19400	19100	19000	18600
	561.5	19200	19000	18900	18900	18900	18900	18800	18800	19000	19100	19400	19800	20100	20500	20000	20100	19500	19200	19100	18700
	562	19300	19100	19000	18900	19100	19000	19000	18900	19100	19300	19500	19900	20400	20700	20200	20200	19700	19300	19200	18800
	562.5	19400	19300	19100	19100	19200	19100	19200	19000	19200	19500	19700	20100	20500	20900	20400	20400	19900	19500	19400	19000
	563	19500	19500	19300	19200	19200	19300	19400	19200	19300	19700	19800	20200	20700	21000	20600	20600	20100	19600	19500	19100
	563.5	19600	19600	19500	19400	19300	19400	19500	19300	19400	19800	19900	20400	20800	21200	20700	20700	20200	19700	19600	19300
	564	19700	19700	19700	19500	19400	19600	19600	19400	19500	19800	20100	20600	20900	21200	20800	20900	20200	19800	19800	19400
	564.5	19900	19800	19700	19600	19500	19700	19600	19500	19600	19900	20200	20700	21000	21200	20900	21000	20300	20000	19900	19600
	565	20000	19900	19800	19700	19500	19800	19600	19600	19600	20000	20300	20800	21100	21300	21000	21200	20400	20100	20000	19700
	565.5	20100	20000	19900	19800	19600	19900	19600	19700	19800	20000	20500	20800	21200	21400	21100	21300	20600	20200	20200	19800
	566	20100	20100	20100	19800	19700	19900	19800	19800	19800	20100	20600	20800	21200	21600	21300	21400	20700	20300	20300	19800
	566.5	20200	20100	20200	19900	19800	20000	19900	20000	19900	20200	20600	20800	21300	21700	21300	21400	20900	20400	20400	19800
	567	20300	20200	20100	20100	19900	20000	20000	20200	19900	20400	20700	20900	21400	21900	21400	21500	21100	20500	20500	20000
	567.5	20400	20300	20100	20200	20000	20100	20100	20400	20000	20500	20800	20900	21500	22000	21500	21600	21200	20500	20500	20100
	568	20500	20400	20100	20200	20100	20200	20200	20500	20100	20500	20900	21100	21500	22000	21600	21700	21300	20500	20600	20200
	568.5	20600	20400	20200	20200	20100	20300	20400	20500	20300	20400	21000	21200	21600	22100	21600	21800	21300	20600	20700	20200
	569	20600	20400	20400	20300	20200	20400	20400	20400	20400	20500	21100	21400	21700	22100	21700	21900	21300	20600	20800	20300
	569.5	20500	20500	20500	20400	20300	20500	20500	20400	20400	20500	21100	21500	21700	22200	21800	22000	21300	20700	20800	20400
	570	20600	20500	20600	20600	20400	20500	20500	20400	20500	20600	21200	21500	21700	22300	21900	22100	21400	20800	20900	20500
	570.5	20800	20600	20700	20600	20500	20600	20600	20400	20500	20700	21200	21600	21800	22300	22000	22100	21400	20900	20900	20600
	571	20900	20700	20600	20500	20600	20700	20600	20500	20600	20700	21200	21700	22000	22400	22100	22100	21400	21000	20900	20600
	571.5	21100	20800	20600	20400	20600	20700	20600	20500	20700	20800	21200	21800	22200	22500	22200	22100	21500	21100	21000	20700
	572	21100	20800	20600	20500	20700	20700	20600	20600	20800	20900	21300	21900	22300	22600	22300	22300	21600	21200	21100	20800
	572.5	21100	20900	20600	20600	20700	20800	20700	20700	20800	21100	21300	21900	22300	22700	22400	22400	21600	21300	21200	20900
	573	21100	20900	20800	20800	20800	20800	20800	20800	20800	21200	21400	21900	22300	22800	22400	22500	21600	21200	21300	21000
	573.5	21100	20900	20900	21000	20900	20800	20800	20900	20900	21300	21500	21900	22400	22800	22400	22600	21700	21200	21300	21100
	574	21200	21000	21000	21100	20900	20700	20900	20900	20900	21400	21600	21900	22600	22900	22400	22600	21800	21300	21400	21100
	574.5	21200	21100	21000	21100	20900	20800	20900	21000	20900	21300	21600	22000	22600	22900	22400	22600	22000	21400	21400	21100
	575	21200	21200	21000	21100	20900	20800	21000	21100	21000	21300	21600	22100	22700	22900	22500	22500	22100	21600	21500	21200
	575.5	21200	21200	21000	21000	20900	20900	21100	21200	21000	21400	21600	22200	22700	23000	22600	22500	22200	21700	21600	21200
	576	21300	21300	21100	20900	20900	21000	21100	21400	21100	21500	21700	22200	22700	23000	22700	22500	22300	21800	21700	21300
	576.5	21400	21400	21200	21000	21000	21100	21200	21400	21200	21600	21900	22300	22700	23000	22800	22600	22400	21700	21800	21300
	577	21500	21400	21200	21200	21100	21300	21200	21400	21300	21600	22100	22500	22700	23000	22800	22700	22500	21700	21900	21300
	577.5	21500	21400	21300	21400	21200	21400	21300	21400	21300	21700	22300	22600	22900	23100	22800	22900	22500	21700	21900	21400
	578	21500	21500	21500	21600	21200	21600	21300	21300	21400	21700	22300	22600	23100	23200	22800	23000	22500	21800	21900	21500
	578.5	21500	21500	21600	21600	21300	21600	21400	21400	21400	21800	22300	22600	23300	23300	22900	23200	22400	21800	22000	21600
	579	21600	21500	21700	21600	21400	21700	21400	21400	21400	21800	22300	22600	23300	23300	23000	23300	22400	21900	22000	21600
	579.5	21600	21600	21700	21500	21500	21700	21500	21500	21400	21700	22300	22700	23200	23400	23100	23300	22500	21900	22000	21600
	580	21700	21600	21700	21500	21600	21700	21600	21600	21500	21800	22300	22700	23200	23400	23200	23300	22700	22100	22100	21600
	580.5	21800	21700	21800	21600	21700	21700	21600	21600	21700	21900	22300	22800	23200	23600	23200	23200	22800	22100	22100	21600
	581	21800	21800	22000	21700	21700	21700	21700	21600	21800	22000	22300	22800	23300	23800	23300	23200	22800	22200	22100	21700
	581.5	21900	21900	22000	21800	21700	21800	21700	21700	21800	22000	22400	22900	23400	23800	23400	23100	22800	22200	22200	21800
	582	22000	21900	21900	21800	21800	21800	21800	21800	21800	22000	22500	23000	23500	23700	23400	23200	22800	22300	22300	21900
	582.5	22100	21900	21800	21800	21900	22000	21800	21800	21900	22000	22700	23100	23500	23600	23500	23300	22800	22300	22400	21900
	583	22200	22000	21800	21900	22000	22000	22000	21800	21900	22100	22800	23100	23600	23600	23600	23300	22800	22400	22600	21900
	583.5	22400	22000	21900	21900	22100	22100	22100	21900	21900	22200	23000	23100	23600	23800	23700	23400	23000	22400	22600	21900
	584	22400	22100	22000	22000	22200	22100	22100	22000	21900	22200	23100	23100	23600	23900	23700	23600	23100	22500	22700	22000
	584.5	22400	22200	22100	22000	22200	22100	22100	22100	22000	22200	23100	23200	23600	24100	23700	23800	23100	22600	22700	22100
	585	22400	22200	22200	22000	22100	22100	22100	22200	22100	22300	23000	23200	23700	24100	23800	23800	23200	22700	22700	22200
	585.5	22400	22300	22200	22000	22100	22100	22100	22300	22200	22400	22900	23300	23800	24100	23900	23800	23200	22800	22700	22300
	586	22400	22300	22300	22100	22100	22100	22100	22400	22300	22500	22900	23300	23900	24200	24000	23800	23300	22800	22700	22400
	586.5	22500	22300	22300	22200	22200	22200	22100	22400	22300	22600	23000	23300	23900	24300	23900	23800	23300	22900	22800	22400
	587	22500	22300	22300	22200	22200	22200	22200	22500	22300	22700	23100	23400	23900	24400	23900	24000	23300	23000	22900	22500
	587.5	22500	22400	22300	22300	22300	22200	22300	22400	22300	22700	23200	23400	23900	24400	24000	24100	23400	23000	23000	22500
	588	22500	22500	22300	22300	22300	22200	22400	22300	22200	22700	23200	23500	24000	24400	24000	24200	23600	23000	23100	22400
	588.5	22600	22600	22400	22300	22300	22300	22500	22300	22300	22700	23300	23500	24000	24400	24100	24300	23600	23000	23200	22500
	589	22700	22700	22500	22300	22200	22300	22500	22400	22400	22700	23400	23500	24100	24500	24200	24400	23700	22900	23300	22600
	589.5	22800	22600	22600	22300	22200	22300	22500	22500	22500	22800	23400	23500	24200	24600	24200	24500	23900	23000	23400	22800
	590	22800	22600	22600	22300	22200	22400	22500	22600	22600	22800	23400	23600	24300	24600	24400	24600	24000	23200	23400	22900
	590.5	22800	22600	22600	22400	22300	22500	22600	22600	22600	22900	23400	23800	24400	24600	24500	24600	24000	23400	23500	23000
	591	22700	22700	22500	22500	22500	22600	22600	22600	22600	22900	23500	24000	24400	24700	24600	24700	23900	23500	23600	23100
	591.5	22700	22800	22500	22500	22700	22800	22600	22700	22700	22900	23500	24200	24500	24700	24600	24700	23900	23700	23700	23200
	592	22700	22800	22400	22500	22700	22900	22600	22700	22800	23000	23500	24100	24700	24800	24700	24700	24100	23700	23800	23300
	592.5	22700	22800	22400	22500	22600	22800	22700	22800	22800	23100	23600	24100	24800	25000	24800	24900	24300	23600	23800	23300
	593	22800	22800	22500	22500	22500	22800	22700	22800	22900	23200	23800	24000	24700	25100	24700	25000	24500	23500	23900	23400
	593.5	22900	22900	22600	22500	22500	22700	22800	22800	22900	23200	23900	23900	24700	25200	24800	25000	24600	23500	23900	23500
	594	22900	22900	22700	22600	22600	22500	22800	22700	22900	23200	23900	23900	24700	25300	24900	25000	24600	23500	24100	23600
	594.5	22900	22900	22700	22800	22600	22500	22800	22700	22900	23200	23900	24100	24800	25400	25000	25000	24600	23700	24200	23500
	595	22800	22900	22700	22900	22600	22600	22700	22800	23000	23200	23900	24300	24800	25500	25100	25100	24500	23800	24100	23500
	595.5	22900	22900	22800	23000	22600	22700	22700	22900	23100	23200	24000	24500	24800	25500	25100	25200	24500	24000	24100	23500
	596	23000	22800	22800	22900	22600	22800	22700	23000	23200	23300	24100	24500	24900	25600	25200	25400	24700	24200	24100	23600
	596.5	23000	22800	22800	22900	22700	22900	22700	23100	23200	23400	24000	24400	25000	25500	25300	25400	24900	24400	24200	23800
	597	23000	22800	22700	22900	22800	23000	22800	23000	23200	23500	24000	24300	25200	25400	25300	25400	25000	24400	24400	23900
	597.5	23000	22900	22700	22900	22900	23000	22900	23000	23300	23600	23900	24300	25300	25400	25300	25400	24900	24500	24500	24000
	598	23000	23000	22800	23000	23000	23100	23000	23000	23300	23500	23900	24400	25300	25500	25300	25500	24800	24600	24600	24100
	598.5	23000	23000	22800	23100	22900	23200	23200	23100	23300	23400	24000	24600	25300	25600	25400	25600	24800	24700	24700	24200
	599	23200	23100	22800	23100	22900	23200	23300	23100	23300	23300	24100	24800	25200	25700	25500	25700	25000	24800	24800	24400
	599.5	23300	23100	22900	23100	23000	23200	23400	23200	23400	23300	24100	24800	25200	25800	25700	25900	25100	24900	24800	24500
	600	23300	23100	23000	23100	23100	23100	23400	23300	23400	23400	24200	24800	25300	25900	25800	25900	25200	25000	24900	24600
	600.5	23300	23100	23100	23100	23100	23100	23500	23300	23400	23600	24400	24700	25500	25900	25800	25900	25300	25000	25000	24600
	601	23200	23200	23100	23200	23100	23100	23400	23400	23500	23700	24500	24800	25700	25900	25800	26000	25400	25100	25200	24700
	601.5	23200	23200	23200	23200	23100	23200	23400	23500	23700	23900	24600	25000	25800	26000	25800	26200	25600	25100	25300	24700
	602	23400	23300	23200	23300	23100	23300	23400	23600	23800	24200	24700	25200	25900	26100	25900	26400	25800	25200	25400	24800
	602.5	23600	23300	23300	23500	23300	23500	23500	23700	23900	24400	24800	25400	25900	26300	26100	26500	25900	25300	25400	24800
	603	23700	23300	23400	23500	23400	23700	23700	23800	24100	24400	24800	25500	25900	26600	26300	26500	26000	25500	25500	24900
	603.5	23800	23500	23500	23400	23500	23800	23800	23800	24200	24400	25000	25600	26000	26900	26600	26500	26000	25600	25600	25100
	604	23800	23700	23600	23400	23600	23900	24000	23800	24400	24400	25200	25700	26100	27000	26700	26600	26000	25700	25700	25300
	604.5	24000	24000	23700	23500	23700	24000	24200	24000	24400	24400	25300	25900	26300	27000	26700	26700	26100	25700	25800	25300
	605	24100	24100	23800	23600	23800	24100	24200	24100	24500	24600	25400	26000	26400	27100	26700	26900	26300	25800	25900	25400
	605.5	24200	24100	23800	23900	24000	24300	24200	24200	24600	24800	25500	26100	26600	27200	26800	27100	26600	26000	26000	25500
	606	24200	24100	23800	24100	24100	24500	24200	24300	24700	25000	25600	26300	26800	27300	26900	27400	26800	26100	26100	25800
	606.5	24200	24200	23900	24300	24100	24700	24300	24500	24900	25200	25800	26500	27000	27400	27100	27600	26800	26100	26300	26000
	607	24400	24400	24200	24500	24100	24800	24400	24800	25100	25400	26000	26600	27200	27500	27200	27800	26800	26100	26500	26000
	607.5	24600	24700	24500	24700	24300	24900	24600	25000	25200	25500	26200	26600	27400	27700	27400	27900	26800	26200	26700	26100
	608	24800	25000	24700	24900	24600	25000	24800	25200	25200	25600	26400	26700	27600	28000	27500	27900	27000	26400	26900	26200
	608.5	25000	25100	24900	25100	24800	25200	25000	25300	25300	25700	26500	26800	27700	28300	27700	28000	27200	26700	26900	26300
	609	25200	25100	25100	25100	25000	25300	25300	25400	25500	25900	26600	27000	27900	28500	27900	28100	27500	27000	26900	26500
	609.5	25400	25200	25200	25100	25300	25500	25600	25500	25700	26200	26700	27200	28000	28600	28100	28300	27700	27100	26900	26500
	610	25600	25200	25400	25200	25600	25700	25900	25700	25900	26500	26900	27300	28200	28800	28200	28400	27700	27100	26900	26500
	610.5	25700	25400	25400	25300	25700	25900	26100	25800	26100	26700	27100	27500	28400	29000	28200	28600	27800	27200	27200	26600
	611	25800	25600	25500	25500	25800	26100	26200	26000	26400	26900	27400	27700	28600	29300	28400	28700	27900	27300	27400	26800
	611.5	25900	25800	25700	25800	25900	26200	26200	26200	26600	27000	27700	27900	28800	29400	28800	28900	28100	27500	27700	27100
	612	26100	26100	25900	26000	26100	26400	26300	26400	26700	27200	27900	28100	29000	29600	29000	29000	28300	27600	27900	27300
	612.5	26400	26200	26000	26300	26200	26500	26500	26700	26800	27200	28100	28300	29200	29700	29200	29200	28500	27700	28000	27500
	613	26600	26300	26300	26400	26400	26700	26700	26900	26800	27300	28200	28500	29400	29800	29300	29400	28800	27900	28200	27700
	613.5	26600	26300	26500	26500	26600	26800	26800	27100	27000	27300	28300	28700	29500	29900	29500	29700	28900	28200	28300	27800
	614	26700	26500	26700	26700	26800	27000	27000	27200	27300	27300	28500	28900	29700	30000	29700	29900	29000	28400	28400	27900
	614.5	26800	26700	26900	26800	27000	27200	27200	27300	27600	27500	28700	29000	29900	30300	29900	30100	29100	28600	28500	28000
	615	27100	26900	27000	26900	27100	27200	27400	27300	27700	27800	28700	29200	30000	30500	30000	30200	29300	28800	28700	28100
	615.5	27300	27100	27200	27000	27200	27300	27500	27500	27700	28100	28700	29400	30200	30700	30100	30200	29400	28900	28800	28100
	616	27500	27300	27300	27100	27200	27400	27600	27600	27800	28300	28700	29700	30300	30700	30100	30200	29600	29000	29000	28200
	616.5	27700	27400	27400	27300	27300	27500	27600	27800	27900	28500	28800	29900	30400	30800	30200	30300	29700	28900	29100	28300
	617	27800	27600	27500	27500	27500	27600	27800	28100	28000	28700	29100	29900	30400	30900	30300	30500	29800	28900	29200	28500
	617.5	27900	27800	27600	27600	27700	27600	28000	28300	28100	28800	29300	29900	30500	31000	30400	30700	29800	29000	29400	28600
	618	27900	27900	27600	27700	27800	27700	28200	28400	28300	28800	29500	30000	30700	31100	30600	30700	30000	29100	29500	28700
	618.5	27900	28000	27700	27600	28000	28000	28300	28400	28500	28800	29700	30200	30800	31300	30800	30800	30200	29300	29500	28700
	619	28000	28100	27900	27600	28100	28400	28400	28500	28700	29000	29900	30400	31000	31400	31100	30900	30300	29400	29600	28800
	619.5	28000	28200	28100	27800	28300	28600	28600	28600	28900	29300	30100	30500	31200	31400	31200	31000	30400	29500	29600	28900
	620	28100	28300	28200	28000	28300	28700	28800	28800	29100	29500	30300	30700	31500	31500	31300	31100	30400	29600	29700	29100
	620.5	28300	28400	28300	28300	28400	28700	29000	29000	29300	29700	30300	30900	31800	31700	31400	31300	30600	29800	29800	29200
	621	28500	28500	28500	28500	28600	28800	29100	29300	29500	29800	30300	31100	32000	32000	31500	31500	30800	30000	30100	29300
	621.5	28700	28700	28600	28500	28800	29100	29300	29500	29600	29900	30500	31300	32000	32200	31700	31800	30900	30100	30200	29300
	622	28900	28800	28600	28500	29000	29300	29500	29700	29800	30000	30800	31500	31900	32400	31800	32100	31000	30200	30300	29400
	622.5	29100	28800	28700	28600	29100	29500	29700	29800	30000	30100	31100	31600	32000	32600	31900	32100	31100	30200	30300	29500
	623	29200	28800	28900	28900	29200	29700	29600	30000	30200	30200	31400	31600	32200	32700	32000	32000	31100	30200	30400	29700
	623.5	29300	29000	29100	29200	29300	29900	29500	30200	30300	30400	31500	31500	32400	32700	32200	31900	31100	30300	30500	29800
	624	29400	29200	29400	29500	29400	30100	29600	30300	30300	30700	31600	31700	32600	32600	32300	32000	31200	30400	30500	29800
	624.5	29500	29400	29600	29700	29700	30300	29900	30400	30400	30900	31700	31900	32800	32700	32400	32300	31400	30400	30400	29800
	625	29600	29600	29800	29800	29900	30500	30200	30600	30500	31100	31900	32200	33000	32900	32400	32600	31500	30400	30400	29700
	625.5	29800	29900	30000	29900	30100	30700	30500	30800	30500	31300	32000	32400	33200	33200	32400	32800	31700	30400	30400	29600
	626	30100	30300	30300	30200	30500	31000	30700	31100	30700	31500	32200	32500	33300	33500	32500	32700	31800	30600	30500	29700
	626.5	30400	30500	30600	30400	30800	31300	31000	31300	31000	31700	32300	32700	33400	33600	32600	32600	31900	30700	30600	29800
	627	30600	30700	30700	30600	31100	31500	31300	31600	31300	31900	32500	33000	33600	33700	32700	32500	32000	30700	30700	29900
	627.5	31000	30900	30800	30800	31300	31700	31600	31700	31400	32000	32600	33300	33700	33700	32900	32500	32000	30700	30700	30000
	628	31400	31100	31000	31000	31500	31900	31900	31800	31400	32100	32500	33400	33800	33600	33000	32600	32100	30600	30700	30000
	628.5	31800	31400	31400	31300	31700	32200	32000	31900	31600	32300	32500	33400	33800	33600	33100	32700	32100	30600	30700	29900
	629	32200	31600	31700	31600	31900	32400	32000	32100	31900	32400	32500	33400	33700	33600	33100	32800	32000	30600	30700	29800
	629.5	32600	31900	32000	31900	32100	32500	32000	32300	32100	32500	32700	33400	33700	33700	33300	32900	31800	30600	30700	29700
	630	33100	32200	32300	32300	32300	32500	32000	32400	32200	32500	32900	33400	33800	33800	33300	32900	31700	30500	30700	29700
	630.5	33500	32700	32600	32600	32500	32400	32100	32500	32400	32600	33100	33400	33900	33800	33200	32900	31700	30500	30800	29700
	631	33800	33000	33100	32900	32700	32500	32300	32600	32700	32800	33300	33400	33900	33800	33000	32900	31700	30600	30800	29800
	631.5	34100	33300	33400	33000	32900	32700	32600	32700	32900	33100	33400	33400	33900	33800	33000	32900	31700	30700	30800	29700
	632	34400	33600	33700	33200	33100	32900	32900	32900	32900	33200	33600	33400	33900	33900	33000	32800	31800	30800	30700	29600
	632.5	34700	33900	33900	33400	33300	33100	33100	33000	33000	33000	33700	33500	33900	34100	33100	32700	31900	30700	30600	29500
	633	34900	34300	34000	33700	33500	33300	33400	33000	33000	32900	33700	33600	33900	34000	33200	32500	31900	30700	30500	29400
	633.5	35200	34700	34100	33900	33800	33400	33500	33100	33100	32900	33700	33700	33900	33900	33200	32400	31800	30700	30500	29300
	634	35500	35100	34300	34100	33900	33500	33500	33200	33100	33000	33500	33700	33800	33900	33200	32500	31600	30600	30600	29300
	634.5	35800	35400	34500	34300	34000	33700	33600	33300	33200	33000	33400	33600	33700	34000	33100	32600	31400	30400	30800	29300
	635	36200	35600	34800	34400	34000	34000	33600	33400	33200	33100	33500	33500	33700	34100	33000	32600	31400	30400	30700	29300
	635.5	36500	35700	35000	34600	33900	34100	33600	33500	33000	33100	33600	33400	33600	34100	33000	32600	31300	30300	30500	29200
	636	36800	35800	35300	34700	34000	34000	33500	33500	32800	33100	33500	33400	33600	34000	33000	32400	31400	30200	30200	29200
	636.5	36800	35900	35500	34800	34200	33900	33500	33500	32800	33000	33400	33400	33600	34000	33000	32200	31400	30200	30000	29100
	637	36700	36200	35600	34800	34300	33900	33500	33400	32800	33100	33300	33300	33600	33900	32900	32100	31300	30200	30000	29000
	637.5	36700	36400	35600	34700	34300	33800	33500	33300	32800	33100	33100	33300	33400	33900	32900	32100	30900	30200	30000	29000
	638	36700	36500	35600	34500	34300	33800	33500	33200	32700	33000	32800	33200	33200	33800	32800	32100	30600	30100	29900	29000
	638.5	36800	36400	35600	34400	34200	33800	33500	33200	32700	32700	32700	33000	33000	33500	32800	31900	30400	29900	29700	28900
	639	36900	36400	35700	34500	34000	33800	33400	33200	32700	32400	32600	32700	32900	33100	32600	31700	30400	29800	29500	28700
	639.5	36900	36400	35700	34600	33800	33800	33400	33300	32600	32200	32600	32500	32800	32800	32400	31500	30500	29700	29400	28600
	640	37000	36400	35600	34600	33800	33800	33400	33300	32500	32200	32700	32600	32800	32700	32200	31500	30600	29600	29300	28500
	640.5	37000	36400	35500	34500	33900	33600	33300	33300	32400	32200	32600	32700	32800	32700	32000	31600	30600	29400	29300	28400
	641	37200	36400	35400	34600	34100	33500	33100	33300	32300	32100	32400	32700	32800	32700	31900	31600	30400	29300	29200	28400
	641.5	37300	36200	35400	34700	34200	33400	32800	33100	32200	32000	32300	32600	32800	32800	31800	31400	30100	29200	29200	28300
	642	37300	36100	35400	34700	34200	33400	32600	32900	32000	31900	32300	32500	32600	32900	31800	31100	29900	29000	29100	28300
	642.5	37100	36100	35300	34600	34100	33200	32500	32700	31800	31800	32100	32400	32300	32800	31800	30800	29900	28800	29200	28200
	643	36800	36200	35100	34500	33800	33000	32600	32400	31600	31800	32100	32400	32200	32600	31800	30700	29900	28700	29200	28000
	643.5	36500	36000	35000	34300	33500	32800	32600	32100	31500	31600	32000	32200	32100	32200	31500	30600	29900	28600	29000	27800
	644	36400	35600	34800	34000	33200	32700	32400	31800	31400	31300	31900	31900	31900	31700	31200	30500	29800	28500	28800	27600
	644.5	36300	35200	34400	33700	32900	32600	32100	31600	31200	31000	31600	31500	31600	31500	31000	30400	29800	28500	28500	27400
	645	36200	35000	34000	33500	32700	32400	31900	31500	31100	30700	31300	31200	31500	31500	30900	30300	29600	28400	28300	27200
	645.5	36000	34800	33800	33200	32600	32100	31700	31400	30900	30500	31100	31000	31500	31600	30800	30400	29500	28200	28200	27100
	646	35700	34700	33800	32900	32400	31900	31500	31300	30800	30400	30900	30800	31500	31500	30600	30400	29300	28000	28000	27200
	646.5	35500	34500	33800	32600	32100	31700	31300	31000	30600	30300	30800	30700	31300	31300	30500	30300	29000	27900	27900	27100
	647	35300	34400	33600	32400	31700	31500	31200	30700	30300	30200	30600	30700	31100	31100	30500	30300	28800	28000	27800	26900
	647.5	35200	34000	33400	32300	31500	31200	31000	30400	30000	30100	30500	30600	30900	30900	30500	30100	28600	28100	27700	26500
	648	35000	33700	32900	32200	31400	31000	30700	30300	29800	30000	30300	30300	30600	30700	30300	29700	28500	27900	27500	26400
	648.5	34600	33500	32500	32000	31400	30800	30600	30200	29800	29800	30100	30100	30300	30500	30000	29400	28500	27700	27400	26300
	649	34300	33400	32300	31800	31300	30700	30400	30000	29800	29600	29800	30000	30200	30300	29600	29100	28500	27400	27200	26300
	649.5	33900	33300	32200	31600	31100	30500	30100	29800	29800	29500	29400	30000	30100	30100	29500	29000	28400	27200	27100	26200
	650	33600	33100	32000	31300	30600	30300	29900	29500	29600	29500	29200	29900	30100	30000	29500	28800	28200	27200	26900	26100
	650.5	33400	32700	31600	30900	30200	30200	29700	29200	29300	29300	29200	29800	30000	29900	29600	28700	28000	27200	26800	26100
	651	33300	32300	31200	30600	29900	30000	29400	29100	28900	29100	29200	29600	29700	29900	29500	28600	27900	27100	26800	26100
	651.5	33000	31900	30800	30400	29700	29800	29100	29000	28500	28800	29000	29400	29500	29800	29300	28400	27800	27000	26800	26200
	652	32500	31600	30600	30300	29500	29400	28900	28800	28200	28600	28700	29100	29300	29600	29200	28200	27700	26800	26800	26200
	652.5	31900	31400	30500	30100	29400	29000	28800	28500	28000	28300	28600	29000	29000	29500	29100	28100	27600	26700	26800	26000
	653	31300	31100	30300	29900	29300	28700	28700	28200	28000	28200	28600	28800	28700	29300	28900	28100	27500	26500	26600	25800
	653.5	30900	30700	30000	29500	29000	28400	28500	28100	28000	28000	28400	28600	28500	29100	28700	28200	27200	26300	26400	25600
	654	30800	30400	29600	29200	28500	28300	28300	28000	27900	27800	28200	28200	28300	28900	28400	28000	27100	26200	26300	25500
	654.5	30600	30000	29200	28900	28200	28200	28000	28000	27800	27600	27900	27900	28300	28900	28200	27800	27000	26200	26200	25300
	655	30300	29700	29000	28700	28000	28200	27800	27800	27800	27600	27800	27700	28500	28700	28200	27500	26900	26300	26000	25200
	655.5	30000	29500	28700	28400	27900	27900	27600	27400	27600	27500	27800	27600	28600	28500	28100	27400	26700	26300	25700	25100
	656	29900	29300	28500	28200	27800	27500	27400	27000	27400	27200	27600	27500	28400	28300	28000	27400	26400	26200	25500	25100
	656.5	29900	29200	28300	28000	27600	27100	27200	26800	27100	27000	27400	27400	28100	28300	27700	27500	26300	26000	25400	25000
	657	29700	28900	28100	27700	27400	26800	27000	26700	26700	26900	27200	27400	27800	28200	27200	27500	26300	25800	25400	25000
	657.5	29300	28700	27900	27500	27100	26600	26700	26600	26500	26700	26900	27300	27700	28000	26900	27300	26200	25700	25400	25000
	658	29000	28400	27600	27300	26700	26400	26400	26400	26300	26500	26600	27100	27600	27800	26900	27000	26100	25800	25300	24900
	658.5	28800	28100	27300	27100	26400	26300	26200	26300	26200	26200	26500	26900	27400	27600	27000	26800	26100	25700	25300	24800
	659	28600	27700	27000	26800	26000	26200	26100	26100	26200	25900	26400	26800	27200	27400	27100	26600	26100	25500	25300	24600
	659.5	28400	27400	27000	26500	25800	26100	26100	25900	26200	25700	26300	26800	27100	27200	26900	26600	26000	25100	25300	24500
	660	28100	27200	26900	26300	25700	26000	25900	25600	26000	25600	26200	26700	26900	27100	26700	26600	25900	24900	25100	24400
	660.5	27800	27000	26800	26200	25700	25700	25700	25500	25700	25500	26100	26600	26700	27000	26500	26500	25700	24800	24800	24400
	661	27500	26800	26600	26100	25700	25400	25500	25400	25400	25400	26000	26500	26600	26900	26400	26500	25600	24900	24600	24300
	661.5	27300	26500	26400	25800	25600	25200	25200	25400	25300	25300	25900	26400	26500	26800	26400	26400	25400	24800	24600	24100
	662	27100	26400	26200	25500	25400	25100	25000	25300	25200	25200	25800	26500	26400	26600	26300	26200	25300	24700	24600	23800
	662.5	26900	26300	26000	25300	25300	25000	24800	24900	24900	25100	25500	26400	26300	26300	26200	25900	25400	24600	24600	23600
	663	26800	26300	25700	25100	25100	24900	24600	24600	24500	25000	25300	26300	26300	26000	26000	25700	25500	24400	24700	23500
	663.5	26500	26300	25400	25000	24900	24600	24500	24300	24200	25000	25300	26200	26300	25900	25800	25600	25500	24300	24600	23600
	664	26300	26100	25200	24800	24700	24400	24400	24200	24000	24800	25300	26000	26300	25900	25800	25500	25400	24200	24400	23700
	664.5	26000	25800	25100	24700	24400	24200	24200	24100	24000	24600	25200	25800	26300	26000	25800	25500	25100	24200	24100	23800
	665	25900	25600	25000	24600	24300	24200	24000	24000	24200	24400	25200	25600	26300	26000	25800	25400	24900	24200	24000	23700
	665.5	25700	25500	24900	24500	24100	24200	24000	23900	24300	24300	25100	25400	26000	25900	25700	25300	24700	24100	24000	23400
	666	25600	25400	24700	24400	24000	24300	24000	23800	24200	24300	24900	25200	25700	25800	25800	25200	24600	24100	24100	23300
	666.5	25400	25200	24500	24300	23900	24200	24000	23700	24000	24300	24800	25000	25600	25700	25700	25200	24500	24200	24100	23400
	667	25300	24900	24300	24200	23800	24100	23800	23700	23900	24300	24800	25000	25600	25700	25400	25200	24600	24300	24000	23600
	667.5	25200	24500	24200	24000	23800	23800	23600	23700	24000	24300	24700	25200	25500	25800	25200	25300	24600	24400	24000	23700
	668	25100	24400	24100	23900	23900	23700	23500	23800	24100	24400	24500	25300	25400	25800	25200	25300	24500	24400	24100	23700
	668.5	25100	24400	24000	23800	24100	23600	23600	23700	24000	24400	24600	25400	25400	25800	25400	25300	24500	24300	24200	23800
	669	25200	24600	23800	23800	24200	23500	23800	23500	23900	24300	24900	25400	25500	25900	25400	25200	24500	24200	24200	23900
	669.5	25200	24700	23800	23900	24100	23600	23900	23600	23800	24300	24900	25400	25600	26000	25600	25200	24700	24200	24000	23800
	670	25100	24700	24100	24000	24000	23800	23800	23900	23900	24200	24900	25300	25800	26100	25900	25300	24900	24200	23800	23700
	670.5	25100	24700	24500	24000	24000	24000	23900	24100	24200	24100	25000	25400	26000	26200	26300	25400	25000	24400	23800	23600
	671	25300	24800	24700	24000	24100	24100	23900	24100	24400	24200	25300	25700	26100	26400	26400	25500	25000	24500	24100	23800
	671.5	25500	25000	24800	24100	24200	24100	24000	24100	24500	24600	25500	26000	26300	26800	26400	25700	25000	24800	24600	24000
	672	25700	25200	24800	24300	24400	24300	24300	24200	24600	25200	25700	26200	26500	27300	26400	26200	25300	25000	25000	24200
	672.5	26000	25500	25000	24600	24700	24700	24700	24500	24900	25800	25800	26500	26800	27800	26700	26600	25700	25300	25400	24300
	673	26200	26000	25300	25000	25300	25100	25000	24800	25100	26100	26100	27000	27300	28100	27200	26800	26000	25400	25600	24600
	673.5	26400	26400	25600	25600	25700	25500	25300	25100	25300	26300	26400	27500	27700	28400	27600	27100	26400	25600	25800	25000
	674	26500	26600	25900	26100	25900	25700	25500	25300	25500	26400	26700	27700	27900	28600	27900	27400	26700	25800	25900	25300
	674.5	26700	26700	25900	26100	25700	25600	25600	25500	25800	26600	26700	27900	28000	28600	28100	27800	26900	26000	26100	25300
	675	26800	26600	25700	25800	25400	25400	25800	25700	25900	26800	26600	27900	28100	28400	27900	28000	27000	26100	26300	25100
	675.5	26700	26400	25600	25500	25100	25300	25900	25700	25800	26800	26600	27900	28100	28100	27600	27900	27000	26000	26200	25100
	676	26400	26100	25400	25400	25000	25200	25900	25600	25600	26500	26700	27800	28000	27900	27400	27700	26900	25900	25900	25200
	676.5	26000	25800	25300	25400	24800	25000	25700	25600	25500	26000	26800	27400	27900	27700	27300	27400	26700	25900	25700	25300
	677	25800	25500	25300	25500	24900	25000	25500	25500	25400	25600	26600	27100	27700	27500	27500	27100	26500	25700	25500	25300
	677.5	25700	25400	25400	25300	25000	24900	25300	25300	25300	25300	26400	26900	27500	27400	27500	26800	26300	25500	25500	25100
	678	25600	25200	25300	24800	24900	24900	24900	24900	25200	25200	26200	26800	27300	27200	27300	26500	26100	25200	25600	25000
	678.5	25600	25000	25100	24400	24700	24800	24600	24600	25000	25300	26000	26800	27200	27000	27000	26300	26100	25100	25600	25000
	679	25600	24800	24900	24100	24500	24600	24500	24400	24800	25400	26000	26900	27100	27000	26800	26200	26100	25100	25400	24900
	679.5	25400	24600	24800	24100	24500	24300	24400	24400	24600	25500	25900	26900	27000	27200	26900	26300	25900	25100	25300	24700
	680	25100	24400	24700	24300	24500	24100	24300	24600	24500	25400	25900	26800	27000	27400	26900	26600	25700	25100	25300	24600
	680.5	24700	24400	24600	24400	24300	24000	24300	24700	24500	25400	25800	26500	26900	27400	26800	26900	25700	25200	25400	24600
	681	24500	24400	24500	24400	24200	24000	24400	24700	24600	25200	25700	26200	26700	27300	26600	26900	25800	25300	25400	24500
	681.5	24400	24400	24400	24200	24000	24100	24400	24500	24700	24900	25700	26000	26600	27300	26400	26700	26000	25100	25500	24500
	682	24400	24400	24300	24000	23900	24000	24300	24300	24600	24700	25700	26100	26800	27400	26400	26600	26000	24700	25400	24500
	682.5	24400	24300	24100	23900	23600	23900	24100	24100	24300	24800	25700	26400	27000	27400	26500	26400	25900	24400	25200	24600
	683	24400	24100	24000	23800	23600	23900	24000	24000	24100	25000	25700	26500	26800	27400	26500	26300	25900	24400	25100	24600
	683.5	24400	23900	23900	23700	23700	24000	23900	23900	24100	25100	25700	26400	26500	27400	26600	26100	25800	24700	25000	24500
	684	24400	23800	23800	23800	23800	24100	23800	23900	24300	25000	25700	26300	26300	27400	26600	26000	25800	24900	24900	24300
	684.5	24400	23700	23800	23800	23900	23900	23800	24000	24400	24900	25500	26300	26200	27300	26600	25800	25700	25000	24900	24100
	685	24300	23700	23800	23800	23900	23700	23700	24100	24600	25000	25300	26100	26300	27100	26500	25700	25700	24800	24800	24000
	685.5	24100	23800	23900	23600	24000	23700	23600	24100	24800	24900	25300	25800	26400	27000	26500	25700	25800	24600	24700	24000
	686	23900	23700	23800	23500	24000	23700	23600	24000	24800	24800	25400	25700	26500	26800	26400	25800	25800	24600	24500	24000
	686.5	23900	23600	23700	23500	24000	23800	23600	23800	24700	24800	25300	25800	26400	26800	26400	26000	25800	24800	24400	24000
	687	23800	23600	23600	23500	23800	23800	23700	23800	24400	24900	25300	26100	26200	26800	26500	26100	25500	24900	24400	23900
	687.5	23800	23600	23600	23500	23700	23800	23800	23800	24200	24900	25400	26200	26100	26900	26600	26100	25300	24800	24300	23800
	688	23800	23700	23600	23600	23800	23700	23900	23900	24300	24800	25600	26100	26200	26800	26600	25900	25100	24600	24100	23800
	688.5	23900	23700	23600	23600	23900	23400	24000	24000	24300	24700	25800	26000	26200	26500	26600	25700	25000	24300	24000	24000
	689	24000	23600	23600	23400	23800	23200	24200	24100	24400	24600	25900	26100	26100	26300	26500	25700	24800	24200	23900	24100
	689.5	24100	23700	23600	23200	23500	23300	24100	24100	24300	24500	25700	26100	25900	26200	26400	25800	24700	24200	23900	24000
	690	24100	23800	23600	23200	23100	23400	23900	24000	24200	24400	25500	26100	25800	26200	26200	25900	24700	24000	24000	23900
	690.5	24100	23800	23500	23200	22900	23400	23500	23800	24100	24400	25400	26100	25700	26300	26000	25900	24700	23800	24000	23700
	691	24100	23700	23400	23300	23000	23200	23300	23700	24200	24400	25300	25900	25600	26300	25800	25600	24600	23700	23800	23500
	691.5	23900	23600	23300	23300	23300	22800	23200	23600	24300	24400	25300	25800	25500	26300	25600	25300	24400	23700	23800	23200
	692	23800	23600	23300	23400	23500	22800	23300	23600	24300	24400	25400	25700	25700	26200	25500	25000	24400	23900	23700	22900
	692.5	23800	23500	23400	23500	23400	23000	23400	23800	24200	24300	25300	25500	25900	26100	25500	24900	24400	24000	23600	22800
	693	23900	23500	23500	23400	23300	23300	23700	23900	24100	24300	25200	25200	26000	26100	25500	25000	24400	24000	23500	22800
	693.5	24000	23600	23500	23400	23100	23500	23800	23900	23900	24400	25000	24900	25900	26200	25500	25100	24200	24000	23400	22800
	694	24000	23700	23500	23400	22900	23700	23700	23700	23900	24400	24700	24800	25800	26200	25500	25300	24100	24100	23400	22700
	694.5	24100	23700	23500	23500	22800	23800	23600	23600	23900	24300	24500	25000	25700	26100	25500	25200	24100	24000	23400	22500
	695	24200	23500	23300	23500	22800	23800	23600	23700	23900	24200	24400	25200	25400	26100	25400	25000	24200	23800	23400	22400
	695.5	24400	23400	23300	23500	22900	23700	23600	23900	23800	24100	24200	25300	25200	25900	25200	24700	24200	23500	23400	22400
	696	24500	23400	23300	23600	23000	23400	23500	23900	23800	24000	24100	25400	25100	25600	25200	24400	24000	23300	23300	22300
	696.5	24500	23400	23300	23800	22900	23300	23300	23800	23700	24100	24100	25400	25100	25400	25200	24300	23800	23100	23200	22300
	697	24400	23500	23300	23900	22800	23100	23200	23600	23700	24100	24300	25400	25100	25200	25100	24500	23800	23100	23000	22300
	697.5	24400	23700	23300	23800	22700	23000	23200	23500	23700	24100	24400	25300	24900	25200	25000	24700	23700	22900	22900	22300
	698	24400	23900	23200	23500	22700	22900	23100	23500	23800	24100	24500	25100	24800	25200	24900	24800	23700	22700	22800	22300
	698.5	24300	23900	23100	23300	22700	22900	23000	23400	23800	24000	24500	24900	24700	25100	24900	24700	23500	22400	22600	22300
	699	24100	23800	23100	23100	22800	22800	22900	23300	23500	23700	24500	24700	24700	25000	24900	24600	23300	22300	22400	22000
	699.5	24000	23700	23000	23100	22900	22800	23000	23100	23000	23600	24500	24500	24800	25000	24700	24400	23200	22200	22200	21700
	700	24000	23800	22900	23100	22900	22800	23000	23000	22800	23600	24300	24400	24900	25000	24500	24100	22900	22100	22100	21400
	700.5	24100	23900	22900	23200	23000	22800	22900	22800	22800	23600	24200	24300	24900	24900	24200	23600	22600	21900	22100	21200
	701	24200	24000	23000	23300	22900	22700	22700	22800	22900	23400	24100	24100	25000	24900	24100	23300	22400	21800	22100	21200
	701.5	24100	23900	23200	23300	22800	22600	22600	22800	23000	23100	23900	23900	25000	24700	24100	23200	22300	21700	21900	21300
	702	24000	23800	23400	23400	22600	22700	22500	22700	23000	23000	23800	23900	24800	24700	24100	23300	22300	21700	21500	21300
	702.5	23900	23800	23400	23400	22300	22900	22500	22600	22900	23000	23600	24000	24600	24700	24000	23300	22300	21600	21200	21100
	703	24000	23800	23300	23400	22200	22900	22600	22600	22800	23000	23400	24000	24300	24500	23800	23200	22100	21500	21000	20900
	703.5	24100	23700	23100	23300	22200	22900	22500	22700	22600	22900	23200	23800	24000	24200	23600	23100	21900	21400	21000	20700
	704	24200	23700	23100	23100	22400	22900	22100	22700	22400	22900	23000	23700	23800	23700	23400	23000	21800	21300	21100	20500
	704.5	24100	23700	23100	22800	22600	22700	21800	22600	22300	22900	22900	23400	23700	23500	23300	22900	21900	21300	21100	20300
	705	24100	23700	23000	22600	22500	22500	21800	22300	22300	22700	22900	23100	23700	23500	23200	22800	22100	21300	21000	20200
	705.5	24200	23600	22900	22600	22400	22300	21900	22000	22200	22700	22900	22800	23800	23700	23100	22600	22000	21400	20800	20100
	706	24200	23400	22800	22700	22100	22300	22000	21700	22000	22700	22800	22700	23700	23700	23100	22500	21900	21400	20700	20200
	706.5	24000	23200	22700	22700	21900	22200	21900	21600	21900	22700	22800	22700	23600	23600	23100	22300	21700	21300	20500	20200
	707	23800	22900	22600	22400	21700	22000	21700	21800	22000	22600	22800	22800	23400	23500	23000	22300	21500	21100	20300	20100
	707.5	23900	22800	22600	22100	21700	21800	21500	21900	22100	22300	22900	22900	23200	23200	22800	22200	21500	20800	20200	19800
	708	24000	22800	22600	21900	21800	21600	21400	21800	22000	22100	22700	23000	23000	23000	22500	22100	21600	20500	20100	19500
	708.5	24000	22800	22500	21800	21800	21300	21600	21500	21700	21900	22400	23000	22700	22800	22200	21800	21400	20200	19900	19300
	709	23900	22700	22400	21900	21800	21100	21700	21200	21400	21900	22100	22800	22400	22900	22000	21400	21100	20100	19800	19300
	709.5	23700	22500	22400	21900	21700	21100	21600	21000	21300	21900	21800	22600	22100	22800	21900	21200	20800	20200	19700	19400
	710	23500	22400	22200	21800	21600	21100	21300	21000	21300	21900	21800	22500	22000	22800	21800	21200	20700	20100	19500	19400
	710.5	23200	22400	21900	21700	21400	21100	20900	21100	21100	21600	21700	22300	22000	22600	21600	21100	20700	19800	19400	19200
	711	23000	22500	21900	21600	21300	20900	20600	21200	20900	21300	21500	22100	22000	22400	21500	21100	20400	19500	19300	18900
	711.5	22900	22600	22000	21600	21200	20800	20300	21100	20900	21000	21500	21900	22000	22100	21500	21100	20200	19400	19300	18700
	712	22800	22700	22100	21500	21000	20700	20200	21000	20900	20800	21400	21700	21900	21900	21500	21000	20000	19500	19200	18600
	712.5	22700	22600	21900	21300	20800	20700	20200	20800	20800	20700	21300	21500	21900	21600	21500	20800	19800	19600	19100	18500
	713	22500	22400	21600	21000	20700	20500	20300	20600	20500	20700	21200	21300	21800	21300	21200	20600	19800	19500	19000	18400
	713.5	22300	22000	21300	20700	20600	20200	20400	20400	20100	20700	21200	21200	21600	21100	20900	20500	19800	19300	18900	18300
	714	22000	21700	21000	20500	20400	19900	20400	20200	19800	20500	21100	21000	21400	21000	20800	20400	19700	19200	18700	18100
	714.5	21900	21400	20900	20400	20100	19700	20300	20000	19600	20300	21000	20800	21400	21000	20700	20300	19600	19100	18400	18000
	715	21800	21300	20700	20400	19700	19600	20100	19800	19500	20200	20700	20800	21200	20800	20700	20100	19500	19000	18200	18000
	715.5	21700	21300	20500	20200	19400	19600	19800	19500	19400	20100	20500	20800	21000	20700	20500	19800	19400	18800	18100	18000
	716	21600	21100	20300	20000	19200	19500	19500	19200	19400	20000	20400	20700	20700	20600	20100	19600	19400	18600	18000	18000
	716.5	21500	20900	20100	19800	19200	19300	19100	19000	19300	19900	20200	20500	20400	20600	19900	19500	19100	18400	17900	17800
	717	21300	20700	20100	19600	19100	19300	18800	19000	19300	19800	19900	20300	20200	20500	19700	19400	18900	18100	17800	17500
	717.5	21200	20500	20100	19600	18900	19200	18700	18800	19200	19700	19800	20000	19800	20300	19600	19300	18600	17900	17700	17300
	718	21000	20400	20100	19500	18700	19100	18600	18700	18900	19600	19900	19800	19500	20000	19500	19300	18300	17800	17600	17200
	718.5	20700	20500	20100	19200	18600	18800	18600	18700	18700	19500	19900	19600	19300	19700	19300	19200	18100	17700	17500	17100
	719	20500	20300	19800	18800	18500	18500	18600	18700	18700	19200	19700	19400	19400	19700	19300	18900	17900	17700	17400	17000
	719.5	20200	19900	19400	18500	18400	18300	18500	18700	18800	19000	19500	19200	19500	19700	19300	18700	17800	17600	17300	16800
	720	20100	19300	18900	18600	18500	18200	18300	18600	18700	18900	19400	19000	19500	19600	19400	18800	17800	17500	17000	16900
	720.5	20000	18900	18700	18900	18600	18200	18100	18600	18400	18700	19300	18800	19200	19500	19400	18800	17700	17500	16800	16900
	721	19800	18800	18700	19000	18600	18100	17900	18400	18000	18500	19000	18600	19000	19300	19300	18600	17600	17300	16700	16900
	721.5	19600	18900	18700	18800	18200	18000	17800	18100	17900	18100	18800	18600	19000	18900	19100	18200	17400	17200	16800	16600
	722	19400	19000	18600	18400	17700	17900	17700	17800	18000	17800	18600	18600	19100	18600	18700	17900	17100	17000	16900	16300
	722.5	19400	19000	18400	18100	17300	17800	17600	17700	18000	17600	18500	18600	19000	18400	18400	17700	16900	17000	16700	16100
	723	19200	18900	18200	17800	17200	17600	17400	17600	17900	17600	18300	18600	18700	18300	18100	17600	16900	16900	16400	16000
	723.5	18900	18700	18200	17600	17100	17400	17200	17600	17600	17800	18200	18500	18400	18200	17900	17500	16900	16700	16100	15900
	724	18700	18400	18100	17600	17100	17300	17200	17400	17400	17900	18100	18300	18000	18100	17800	17500	16900	16400	16000	15800
	724.5	18500	18100	17900	17400	17100	17100	17300	17200	17200	17800	17800	17900	17800	18200	17600	17500	16900	16200	16000	15600
	725	18400	17900	17600	17200	17000	16900	17400	17100	17000	17500	17500	17600	17800	18300	17600	17200	16900	16000	16000	15400
	725.5	18200	17800	17300	16900	16800	16700	17300	17000	16900	17200	17300	17700	17700	18200	17400	16900	16900	15800	15900	15200
	726	18000	17600	17200	16900	16600	16500	17200	16900	16900	17000	17400	17900	17700	17900	17200	16700	16800	15700	15600	15100
	726.5	17900	17400	17200	16900	16300	16400	17000	16700	17000	16900	17400	18000	17600	17600	17000	16600	16500	15700	15300	15000
	727	17900	17400	17100	16800	16100	16300	16700	16500	16900	17000	17200	17800	17400	17500	17000	16400	16100	15500	15200	14800
	727.5	17800	17500	16900	16700	16100	16100	16400	16300	16500	17200	17000	17500	17200	17600	17100	16200	15700	15400	15200	14600
	728	17600	17600	16700	16600	16200	15700	16000	16300	16200	17300	17100	17200	17100	17700	17000	16000	15600	15300	15300	14500
	728.5	17300	17500	16600	16500	16200	15500	15800	16300	16100	17100	17100	16900	16900	17500	16700	16000	15500	15400	15300	14400
	729	16900	17400	16600	16400	16100	15200	15700	16400	16100	16700	16900	16700	16800	17200	16700	16000	15500	15600	15100	14500
	729.5	16700	17400	16500	16300	15800	15100	15800	16300	15900	16300	16500	16700	16700	16900	16800	16000	15300	15500	15000	14600
	730	16700	17200	16400	16100	15700	15000	15800	16100	15800	16100	16200	16700	16700	16800	16800	16100	15200	15300	14900	14500
	730.5	16900	16800	16200	16000	15700	14900	15700	15700	15700	16100	16000	16600	16900	16600	16700	16200	15200	15100	14800	14500
	731	16900	16300	16000	15800	15800	14900	15600	15500	15700	16100	15700	16500	17000	16500	16500	16200	15200	14900	14600	14300
	731.5	16900	15800	15600	15700	15800	14900	15500	15300	15800	16200	15500	16300	16600	16400	16400	15900	15200	14800	14600	14200
	732	16600	15500	15400	15400	15500	14900	15500	15300	15800	16200	15500	16100	16200	16400	16200	15600	15200	14800	14700	14000
	732.5	16200	15300	15400	15200	15200	14800	15300	15400	15700	16100	15700	15700	15800	16400	16100	15300	15200	14800	14600	13800
	733	16000	15500	15400	15100	14900	14600	15000	15400	15600	15800	15900	15500	15700	16400	15900	15000	15000	14700	14500	13700
	733.5	16000	15800	15300	15100	14700	14400	14700	15100	15500	15500	16000	15400	15800	16100	15700	14800	14600	14400	14500	13600
	734	16000	15800	15200	15000	14600	14500	14700	14800	15300	15300	15800	15400	15800	15900	15400	14800	14200	14200	14500	13600
	734.5	15900	15600	15100	15000	14700	14700	14700	14800	15000	15100	15700	15300	15800	15700	14800	14900	14000	14100	14400	13500
	735	15800	15300	15000	15000	14800	14700	14800	14800	14600	15000	15500	15300	15700	15800	14400	15000	13900	14000	14200	13300
	735.5	15700	15100	15000	15000	14700	14600	14700	14900	14300	15000	15400	15400	15600	15700	14200	14800	13900	13900	14000	13200
	736	15700	15100	14800	14800	14600	14400	14700	14800	14300	14900	15300	15500	15400	15400	14400	14500	13900	13700	13900	13100
	736.5	15700	14900	14600	14500	14500	14300	14800	14600	14400	14800	15200	15400	15200	15000	14800	14500	13900	13500	13600	13100
	737	15600	14700	14400	14200	14400	14200	14800	14400	14400	14800	14900	15100	15000	14800	15100	14800	13600	13500	13400	13200
	737.5	15500	14500	14300	13900	14300	14100	14700	14200	14300	14700	14600	14900	14900	14700	15200	14900	13400	13600	13300	13200
	738	15400	14500	14100	13700	14100	13800	14500	14000	14400	14500	14400	14700	14900	14700	15100	14700	13400	13600	13300	13300
	738.5	15100	14700	14000	13600	14000	13600	14200	13900	14500	14400	14400	14700	15000	14900	14900	14200	13700	13700	13300	13200
	739	14800	14800	13900	13700	13800	13600	13900	13900	14500	14300	14400	14700	14900	15000	14800	13800	13800	13800	13200	13000
	739.5	14500	14600	14100	14000	13700	13600	13700	13800	14500	14400	14500	14900	14700	14900	14700	13700	13800	13900	13200	12800
	740	14500	14400	14300	14200	13600	13500	13800	13800	14300	14400	14600	15000	14500	14800	14700	13800	13600	13800	13200	12600
	740.5	14600	14400	14200	14000	13500	13500	13900	13800	14100	14400	14600	14800	14400	14800	14600	13900	13500	13600	13200	12400
	741	14700	14600	13800	13800	13600	13600	13800	13800	14000	14300	14600	14300	14400	14800	14300	13800	13400	13300	13200	12300
	741.5	14600	14700	13500	13700	13800	13800	13600	13800	14100	14000	14600	13800	14300	14700	14000	13700	13000	13200	13000	12500
	742	14500	14500	13300	13700	13900	13800	13500	13700	14100	13700	14700	13800	14300	14500	13800	13700	12700	13200	12800	12800
	742.5	14300	14200	13400	13600	13900	13600	13400	13600	13900	13600	14700	13900	14300	14500	13700	13800	12600	13300	12500	12900
	743	14200	14000	13600	13500	13800	13300	13400	13600	13800	13700	14600	14000	14200	14300	13700	13700	12900	13400	12400	12800
	743.5	14100	13800	13600	13400	13500	13100	13300	13600	13700	13800	14300	14000	14000	14200	13600	13700	13100	13300	12400	12600
	744	14100	13400	13600	13300	13300	13000	13200	13600	13600	13900	13900	14100	13800	14100	13500	13700	13200	13000	12500	12400
	744.5	14100	13100	13400	13300	13200	13100	13300	13500	13500	14000	13500	14300	13600	14100	13500	13600	13200	12600	12500	12200
	745	14100	13200	13400	13100	13200	13200	13300	13200	13400	14000	13300	14400	13500	14100	13700	13300	13100	12600	12400	12200
	745.5	14100	13500	13300	13000	13200	13400	13400	13100	13400	13800	13400	14200	13500	14100	13900	12900	12900	12700	12300	12100
	746	13900	13500	13300	12900	13200	13500	13400	13100	13300	13700	13600	14100	13700	14000	13900	12700	12700	12800	12200	11800
	746.5	13700	13500	13200	12800	13100	13400	13400	13100	13200	13500	13600	14000	13800	13900	13900	12800	12600	12600	12200	11600
	747	13500	13400	13000	12800	12900	13300	13200	13100	13200	13500	13500	13800	13700	14000	13800	13100	12500	12300	12200	11600
	747.5	13200	13300	12800	12800	12800	13000	13000	13100	13200	13500	13400	13600	13600	14100	13600	13100	12500	12100	12200	11700
	748	13100	13300	12800	12700	12700	12700	13000	13200	13200	13500	13400	13400	13500	14000	13400	13000	12400	11900	12200	11800
	748.5	13100	13200	13000	12500	12700	12500	13200	13300	13100	13300	13500	13300	13400	13800	13300	12900	12300	11800	12100	11900
	749	13200	13100	13000	12500	12800	12500	13400	13400	13100	13100	13600	13100	13400	13700	13300	12800	12000	11800	11800	11900
	749.5	13200	13100	12900	12700	12900	12700	13300	13400	13100	13200	13500	13200	13400	13500	13100	12600	11700	12000	11500	11700
	750	13200	13300	12900	12900	12900	12900	13200	13100	13000	13300	13400	13300	13500	13400	12900	12500	11600	12200	11500	11400
	750.5	13200	13300	12900	12900	12900	13000	13200	12800	13000	13300	13200	13200	13500	13500	12600	12700	11900	12400	11600	11200
	751	13300	13000	12900	12800	12700	12900	13100	12700	13100	13200	13000	13100	13400	13500	12500	12900	12300	12500	11800	10900
	751.5	13300	12700	12900	12600	12500	12800	12800	12600	13200	13000	13000	12900	13200	13600	12400	12800	12500	12300	11700	10700
	752	13100	12600	12800	12300	12300	12700	12700	12700	13200	12800	13100	12700	13200	13600	12400	12500	12500	12100	11600	10800
	752.5	12900	12600	12800	12300	12100	12600	12700	12700	13200	12700	13200	12700	13300	13400	12500	12400	12300	11800	11600	11100
	753	12900	12700	12800	12500	12200	12600	12700	12600	13200	12700	13200	12700	13300	13100	12500	12400	12100	11500	11600	11300
	753.5	13000	12900	12800	12700	12400	12700	12400	12300	13200	12900	13000	12800	13200	12800	12600	12400	11900	11400	11500	11200
	754	13100	13100	12600	12600	12400	13000	12300	12000	13100	13000	12800	12800	13000	12700	12700	12400	11700	11400	11300	11000
	754.5	13100	13100	12500	12400	12400	13100	12300	11900	12800	13000	12800	12800	12800	12700	12900	12600	11500	11400	11100	11000
	755	12900	12900	12400	12200	12400	13100	12600	11900	12500	12800	12800	12700	12700	12700	13100	12700	11400	11400	11200	11000
	755.5	12700	12700	12600	12400	12600	12800	12800	12200	12000	12700	12900	12500	12600	12700	13000	12600	11300	11400	11400	11000
	756	12500	12600	12700	12600	12600	12500	12700	12400	11800	12700	12800	12500	12600	12800	13000	12300	11400	11400	11500	11000
	756.5	12500	12500	12800	12900	12700	12200	12500	12300	11900	12700	12700	12500	12600	12800	13000	12200	11600	11500	11300	10900
	757	12600	12300	12600	13000	12800	12200	12300	12000	12000	12600	12500	12500	12400	12700	12900	12200	11600	11600	11100	10700
	757.5	12700	12200	12100	12700	12900	12200	12100	12000	12000	12300	12400	12500	12300	12600	12700	12300	11500	11600	11000	10300
	758	12800	12100	11700	12200	12700	12200	12000	12200	12000	12200	12200	12500	12300	12400	12600	12200	11400	11300	10900	9970
	758.5	12900	12200	11600	11900	12400	12400	12000	12300	12100	12300	12100	12500	12600	12300	12500	12100	11300	11000	10900	9850
	759	12900	12200	11800	11900	12200	12600	12200	12400	12200	12300	12100	12500	12900	12400	12400	11800	11000	10800	11100	10100
	759.5	12700	12000	12200	12000	12000	12800	12600	12200	12300	12200	12100	12500	12800	12600	12400	11600	10800	10800	11300	10600
	760	12400	11900	12400	12200	12000	12800	12700	11900	12300	12200	12100	12500	12600	12700	12400	11400	10600	10900	11500	10900
	760.5	12400	12000	12300	12400	12000	12600	12600	11700	12100	12100	12100	12400	12400	12700	12200	11200	10600	10900	11400	10900
	761	12400	12200	12200	12600	12000	12300	12500	11900	11800	12100	12100	12300	12200	12800	12000	11100	10800	10600	11200	10600
	761.5	12500	12500	12200	12600	12000	12000	12400	12000	11500	12000	12300	12100	11900	12900	11900	11100	10900	10500	10900	10400
	762	12500	12700	12300	12300	11900	11800	12300	12000	11500	11900	12300	12100	11700	13000	11900	11000	11100	10500	10500	10300
	762.5	12500	12700	12300	12000	11900	11800	12200	11900	11700	11900	12300	12100	11600	12800	11800	10800	11200	10700	10300	10200
	763	12500	12700	12200	11900	11800	12000	12000	12000	12000	12100	12100	12200	11800	12500	11700	10700	11300	10800	10300	10100
	763.5	12500	12800	12000	12000	11700	12200	11700	12200	12100	12400	11900	12000	12100	12300	11600	10800	11300	10800	10500	10200
	764	12500	12700	11900	12000	11800	12400	11500	12300	12100	12500	11700	11700	12300	12400	11700	11100	11200	10500	10800	10300
	764.5	12600	12600	12000	11900	11900	12500	11400	12200	11800	12500	11600	11600	12300	12600	11700	11500	11100	10200	10800	10200
	765	12500	12500	12300	11800	12000	12300	11500	12100	11500	12500	11700	11600	12200	12700	11500	11700	10900	10100	10800	10000
	765.5	12400	12400	12500	11900	12100	12000	11800	12000	11400	12500	11900	11700	12000	12700	11300	11700	10800	10200	10700	9760
	766	12500	12100	12500	12100	12300	11800	12000	12000	11400	12100	12100	11700	11900	12600	11300	11500	10700	10400	10600	9440
	766.5	12700	11900	12400	12100	12600	11800	11900	12100	11500	11700	12100	11700	11800	12300	11500	11300	10600	10700	10400	9240
	767	12700	11600	12500	12100	12500	11800	11600	12100	11500	11500	12000	11700	11700	11800	11700	11200	10300	10700	10300	9310
	767.5	12600	11600	12600	12100	12200	11800	11600	12000	11500	11600	11800	11800	11800	11400	11700	11200	10100	10400	10300	9650
	768	12500	11800	12500	12200	11900	11700	11700	11900	11700	11800	11700	11800	11900	11200	11600	11000	10000	9890	10300	9970
	768.5	12500	12200	12300	12200	11800	11800	12000	11800	11800	12000	11600	11700	11900	11100	11600	10600	10100	9640	10000	10000
	769	12400	12500	12500	12100	11800	11800	12100	11800	11800	12000	11400	11500	11800	11300	11500	10300	10400	9610	9780	9830
	769.5	12200	12600	12500	12000	11800	11900	11900	11800	11600	11900	11300	11300	11700	11500	11300	10300	10600	9550	9820	9650
	770	11900	12500	12100	12000	11800	12000	11600	11700	11300	11900	11300	11200	11700	11600	11100	10300	10700	9450	10100	9510
	770.5	11900	12400	11700	12000	11800	12100	11400	11600	11200	12000	11300	11300	11900	11700	10800	10100	10600	9420	10200	9400
	771	12000	12400	11500	11700	11900	12100	11400	11400	11300	12100	11300	11400	12000	11800	10700	9980	10400	9470	10000	9360
	771.5	12000	12500	11600	11600	11900	12000	11600	11400	11300	11900	11400	11300	12000	11800	10700	10000	10300	9520	9620	9330
	772	12100	12800	11900	11700	12100	11800	11700	11500	11100	11500	11500	11000	11900	11600	10900	10000	10100	9520	9430	9300
	772.5	12100	13000	12000	11800	12200	11700	11700	11600	11000	11200	11400	10800	11600	11200	11000	9940	9870	9520	9400	9370
	773	12200	12700	12000	11900	12200	11700	11500	11600	11000	11100	11500	11000	11300	11000	11000	9940	9690	9580	9290	9460
	773.5	12100	12200	12000	11800	12100	11800	11200	11600	11100	11200	11500	11300	11100	10800	10700	10100	9710	9620	9140	9350
	774	12200	11800	12100	11800	12000	11700	11100	11700	11100	11200	11500	11400	11100	10800	10500	10200	9820	9590	9180	9100
	774.5	12400	11600	12000	11900	12000	11600	11000	11700	11100	11100	11400	11200	11300	10800	10400	10200	9820	9540	9450	8940
	775	12600	11700	11700	11900	12000	11600	11000	11600	11300	10800	11300	10900	11200	10800	10300	9990	9750	9510	9640	8870
	775.5	12600	11800	11600	11900	11900	11800	10900	11500	11600	10700	11200	10700	11000	10800	10200	9870	9750	9430	9530	8800
	776	12500	11900	11700	11800	11800	11800	10800	11400	11500	10800	11000	10500	10800	10800	10000	9990	9800	9190	9140	8730
	776.5	12400	11900	11900	11700	11900	11600	11000	11300	11100	10800	10900	10400	10900	10600	10100	10200	9720	8920	8760	8670
	777	12400	12100	12000	11700	12000	11300	11400	11200	10700	10700	10900	10400	10900	10500	10400	10200	9510	8840	8650	8570
	777.5	12400	12500	12100	11800	12100	11200	11800	11100	10500	10800	11000	10600	10800	10600	10600	9970	9350	8970	8780	8460
	778	12300	12700	12100	12000	11900	11500	11800	11000	10500	10900	11000	10900	10800	10700	10600	9950	9320	9070	8880	8440
	778.5	12200	12500	12100	12000	11700	11900	11600	10800	10700	10900	10900	11100	10900	10600	10400	10200	9320	8960	8830	8530
	779	12100	12100	12000	11900	11700	12000	11500	10800	11000	10900	10700	11000	11200	10400	10100	10400	9300	8720	8740	8580
	779.5	12100	11900	11900	11700	11800	11600	11500	10900	11100	10900	10600	10800	11200	10100	9860	10200	9220	8600	8800	8460
	780	12200	11900	11800	11600	11800	11200	11400	11000	11100	10900	10500	10700	11200	9950	9840	9800	9090	8610	9060	8350
	780.5	12300	11900	11800	11400	11700	11200	11200	10900	11200	10700	10600	10900	11000	10100	10100	9550	8980	8590	9280	8410
	781	12400	12000	11700	11300	11700	11200	11100	10700	11200	10500	10700	11000	10800	10400	10300	9410	8970	8580	9230	8520
	781.5	12400	12100	11300	11200	11900	11100	11100	10600	11100	10500	10800	10800	10400	10600	10400	9200	8980	8650	8980	8530
	782	12400	11900	11000	11200	11900	11000	11000	10600	10700	10700	10900	10500	10200	10700	10300	8950	9010	8710	8710	8480
	782.5	12400	11600	11000	11300	11700	11100	10800	10800	10400	10900	11000	10200	10100	10700	10200	8860	9120	8670	8510	8510
	783	12300	11200	11300	11400	11500	11300	10500	11000	10200	10900	11000	9920	10100	10400	10000	9010	9210	8570	8400	8550
	783.5	12100	11100	11700	11600	11200	11400	10400	10900	10200	10700	10700	9740	10100	10000	9980	9300	9090	8500	8310	8460
	784	12000	11200	11800	11600	10900	11400	10400	10600	10200	10600	10400	9820	10200	9630	9960	9530	8910	8580	8180	8210
	784.5	11900	11400	11900	11600	10800	11400	10400	10300	10200	10600	10100	10100	10100	9540	9730	9520	8920	8770	8010	7960
	785	11900	11600	11900	11500	11000	11200	10500	10000	10200	10600	9840	10300	9990	9690	9330	9320	9030	8860	7880	7910
	785.5	12000	11700	11900	11300	11200	10900	10600	9890	10400	10500	9570	10300	9980	9870	9110	9150	9050	8790	7830	7990
	786	12200	11500	11800	11100	11300	10600	10700	9810	10600	10300	9380	10300	10100	10000	9200	9020	8960	8690	7820	7970
	786.5	12200	11200	11900	11000	11200	10500	10700	9800	10400	10100	9380	10400	10200	10200	9400	8820	8800	8590	7790	7850
	787	12100	11200	12000	11000	11100	10500	10700	9860	10100	10300	9410	10500	10300	10300	9550	8640	8540	8410	7790	7730
	787.5	11900	11300	12000	11000	11200	10500	10500	9920	9900	10500	9390	10500	10200	10300	9670	8700	8210	8230	7830	7620
	788	11800	11400	11600	10900	11500	10600	10200	9930	9980	10500	9500	10500	9910	10000	9790	9010	8010	8150	7730	7440
	788.5	11900	11500	11200	11100	11600	10700	10200	9870	10000	10300	9830	10400	9580	9720	9850	9270	8010	8100	7440	7210
	789	12000	11800	11000	11600	11400	10900	10300	9710	10000	9980	10100	10200	9430	9350	9810	9270	8050	8020	7190	7030
	789.5	12000	12200	10900	12000	11200	10900	10300	9600	10000	9860	10100	9750	9360	9050	9670	9040	8030	7950	7270	6890
	790	12000	12400	10900	11800	11000	10600	10300	9680	10000	9840	9790	9400	9100	8960	9490	8720	8030	7890	7620	6760
	790.5	12100	12300	11000	11400	11000	10400	10400	9920	9940	9830	9370	9400	8850	9090	9350	8400	8120	7840	7880	6650
	791	12200	12100	11000	11100	11000	10500	10400	10200	9850	9900	9110	9640	8930	9220	9210	8110	8110	7790	7890	6590
	791.5	12200	11800	11000	10900	10900	10700	10200	10300	9840	10000	9140	9780	9080	9190	9020	7850	7830	7720	7780	6600
	792	12100	11600	11100	10700	10700	10700	9950	10300	9820	9980	9300	9650	8980	9110	8690	7680	7460	7610	7590	6680
	792.5	11900	11300	11300	10500	10800	10500	9610	10100	9800	9780	9350	9380	8980	9150	8280	7600	7370	7430	7260	6800
	793	11500	11100	11300	10500	10900	10300	9330	9870	9860	9440	9300	9140	9370	9230	8050	7630	7530	7160	6940	6840
	793.5	11200	11000	10900	10500	10800	10100	9190	9670	9910	9120	9300	9020	9620	9270	8100	7780	7620	7040	6890	6750
	794	11100	11000	10400	10500	10500	9990	9220	9490	9750	8910	9280	9060	9280	9270	8190	7930	7580	7230	7120	6720
	794.5	11200	11100	10100	10500	10300	9950	9400	9360	9530	8830	9040	9200	8700	9230	8090	7940	7610	7490	7350	6730
	795	11400	11200	10300	10600	10300	9920	9650	9300	9440	8900	8630	9260	8370	9140	7870	7720	7790	7460	7320	6520
	795.5	11600	11400	10600	10600	10500	9900	9820	9380	9460	8990	8360	9160	8220	9010	7760	7340	7970	7180	7020	6170
	796	11800	11400	10800	10500	10700	9940	9770	9500	9500	8970	8430	8970	8000	8910	7860	7120	7910	6890	6720	6010
	796.5	11700	11400	10700	10300	10600	9970	9480	9430	9470	8910	8680	8770	7720	8850	8070	7280	7550	6700	6660	6150
	797	11400	11200	10600	10100	10300	9850	9130	9170	9340	8890	8860	8650	7580	8790	8180	7710	7130	6570	6830	6350
	797.5	11100	11000	10500	10100	10000	9670	8960	8970	9260	8820	9030	8710	7650	8700	8070	8130	6980	6550	7050	6430
	798	10800	10600	10600	10200	9940	9610	9030	9020	9460	8770	9130	8890	7740	8590	7850	8340	7110	6700	7160	6430
	798.5	10300	10300	10900	10200	9900	9650	9190	9300	9760	8860	8970	8910	7710	8520	7730	8310	7280	6920	7010	6410
	799	9790	10100	11100	10200	9690	9640	9270	9470	9770	8940	8770	8690	7660	8450	7840	8100	7310	6990	6730	6290
	799.5	9780	10300	11400	10200	9390	9450	9340	9080	9310	8730	8860	8540	7700	8130	8250	7870	7300	6920	6750	5910
	800	10400	10700	11900	10100	9160	9070	9500	8110	8530	8220	9160	8630	7810	7410	8920	7740	7400	6860	7270	5290

## Sheet: Fig. 5b
T / K	λ1(Normalized Intensity)	λ2(Normalized Intensity)	T / K	chiT
80	1	0	79.3788	1.71305
90	0.91429	0.01563	80.32	1.72397
100	0.81429	0.04688	81.4777	1.73801
110	0.68571	0.04688	82.4161	1.74784
120	0.61429	0.0625	83.3104	1.76294
130	0.58571	0.14063	84.8206	1.78009
140	0.51429	0.20313	85.5246	1.78935
150	0.5	0.3125	86.302	1.79959
160	0.45714	0.46875	87.2456	1.81239
170	0.44286	0.64063	88.4029	1.82946
180	0.5	0.76563	89.4842	1.84505
190	0.52857	0.89063	90.4329	1.85839
200	0.55714	0.95313	91.3832	1.87309
210	0.58571	1	92.3857	1.88808
220	0.47143	0.95313	93.3603	1.90261
230	0.41429	0.875	94.3668	1.91823
240	0.3	0.76563	95.9569	1.94297
250	0.1	0.64063	96.6059	1.95284
260	0.1	0.57813	97.3771	1.96525
270	0	0.5	98.2905	1.97962
			99.4787	1.99979
			100.326	2.01314
			101.368	2.03116
			102.379	2.04889
			103.393	2.06537
			104.77	2.08946
			105.48	2.10235
			106.389	2.11869
			107.326	2.1356
			108.334	2.15466
			109.5	2.17671
			110.352	2.1931
			111.375	2.21316
			112.298	2.23123
			113.419	2.25343
			114.376	2.27252
			115.408	2.29154
			116.358	2.31247
			117.349	2.33334
			118.297	2.35327
			119.316	2.37479
			120.406	2.39784
			121.338	2.41777
			122.345	2.4399
			123.352	2.46262
			124.874	2.49751
			125.536	2.51177
			126.448	2.53343
			127.375	2.55398
			128.459	2.57893
			129.386	2.60019
			130.317	2.62231
			131.283	2.64491
			132.397	2.67115
			133.364	2.69428
			134.472	2.7213
			135.314	2.74204
			136.3	2.76899
			137.333	2.7917
			138.348	2.81907
			139.359	2.84492
			140.335	2.87074
			141.447	2.89864
			142.387	2.92326
			143.395	2.95043
			144.933	2.99134
			145.634	3.00972
			146.425	3.03115
			147.362	3.05742
			148.297	3.08283
			149.337	3.11155
			150.409	3.14131
			151.538	3.17302
			152.419	3.19556
			153.383	3.22326
			154.471	3.25163
			155.366	3.27691
			156.361	3.30502
			157.357	3.33066
			158.342	3.35592
			159.26	3.38217
			160.425	3.41492
			161.358	3.43951
			162.334	3.4642
			163.402	3.49145
			164.877	3.5282
			165.545	3.54545
			166.47	3.56703
			167.345	3.58779
			168.43	3.613
			169.41	3.63518
			170.411	3.65695
			171.35	3.67758
			172.387	3.69936
			173.354	3.71734
			174.332	3.73855
			175.366	3.75662
			176.408	3.77791
			177.262	3.7902
			178.392	3.8106
			179.437	3.83128
			180.375	3.83902
			181.376	3.85617
			182.364	3.87316
			183.345	3.89012
			184.978	3.91094
			185.622	3.91616
			186.392	3.92701
			187.368	3.94443
			188.483	3.95542
			189.383	3.96286
			190.472	3.97472
			191.3	3.98356
			192.538	3.99674
			193.29	4.00286
			194.411	4.01419
			195.386	4.02262
			196.515	4.03209
			197.342	4.03829
			198.516	4.04785
			199.397	4.04793
			200.385	4.05919
			201.387	4.06172
			202.363	4.07222
			203.381	4.07821
			205.056	4.08082
			205.668	4.08857
			206.468	4.09236
			207.377	4.09783
			208.372	4.10123
			209.421	4.10709
			210.401	4.10959
			211.304	4.11398
			212.306	4.11093
			213.391	4.11904
			214.356	4.12408
			215.356	4.12709
			216.328	4.12885
			217.433	4.13254
			218.338	4.1334
			219.381	4.13507
			220.473	4.13782
			221.354	4.1392
			222.348	4.14107
			223.407	4.14253
			225.085	4.14813
			225.73	4.14622
			226.455	4.15038
			227.314	4.15106
			228.475	4.15054
			229.409	4.15439
			230.38	4.15364
			231.323	4.14879
			232.412	4.15309
			233.382	4.14914
			234.267	4.1554
			235.39	4.1528
			236.22	4.14631
			237.311	4.1598
			238.448	4.15262
			239.437	4.15339
			240.326	4.15692
			241.386	4.15488
			242.346	4.14381
			243.422	4.15139
			244.378	4.14868
			245.78	4.15026
			246.469	4.14653
			247.321	4.14718
			248.343	4.1487
			249.325	4.14835
			250.336	4.14871
			251.373	4.14831
			252.371	4.14736
			253.323	4.1453
			254.393	4.14509
			255.487	4.14592
			256.377	4.13958
			257.42	4.14214
			258.339	4.14168
			259.31	4.14667
			260.393	4.14125
			261.29	4.13928
			262.425	4.13593
			263.345	4.13409
			264.348	4.13238
			265.717	4.13241
			266.412	4.12861
			267.355	4.12864
			268.408	4.13048
			269.3	4.12655
			270.307	4.12671

## Sheet: Fig. 6
Wavelength / nm	UV-vis(calcd)-LS	UV-vis(calcd)-HS	Wavelength / nm	PL(270 K)
350.017	0.16032	45.9393	380	1830
350.183	0.17003	47.6364	380.5	1810
350.35	0.18028	49.3869	381	1790
350.517	0.19111	51.1919	381.5	1780
350.684	0.20255	53.053	382	1770
350.85	0.21461	54.9713	382.5	1760
351.017	0.22735	56.9483	383	1740
351.184	0.24079	58.9854	383.5	1720
351.35	0.25496	61.084	384	1700
351.517	0.26991	63.2455	384.5	1690
351.684	0.28567	65.4715	385	1680
351.851	0.30228	67.7632	385.5	1660
352.017	0.31979	70.1224	386	1650
352.184	0.33823	72.5503	386.5	1650
352.351	0.35766	75.0487	387	1640
352.518	0.37813	77.619	387.5	1640
352.684	0.39967	80.2628	388	1630
352.851	0.42235	82.9817	388.5	1610
353.018	0.44622	85.7773	389	1590
353.184	0.47133	88.6512	389.5	1570
353.351	0.49775	91.605	390	1580
353.518	0.52554	94.6404	390.5	1600
353.685	0.55475	97.7591	391	1610
353.851	0.58547	100.963	391.5	1630
354.018	0.61775	104.253	392	1640
354.185	0.65166	107.632	392.5	1650
354.351	0.6873	111.1	393	1670
354.518	0.72472	114.661	393.5	1700
354.685	0.76403	118.315	394	1730
354.852	0.80529	122.065	394.5	1740
355.018	0.84859	125.912	395	1750
355.185	0.89404	129.857	395.5	1770
355.352	0.94172	133.904	396	1790
355.519	0.99174	138.053	396.5	1820
355.685	1.04419	142.307	397	1850
355.852	1.09918	146.667	397.5	1870
356.019	1.15683	151.135	398	1890
356.185	1.21725	155.713	398.5	1910
356.352	1.28055	160.403	399	1920
356.519	1.34687	165.207	399.5	1930
356.686	1.41633	170.127	400	1940
356.852	1.48907	175.165	400.5	1980
357.019	1.56521	180.321	401	2030
357.186	1.64491	185.6	401.5	2060
357.352	1.72831	191.002	402	2090
357.519	1.81558	196.529	402.5	2110
357.686	1.90685	202.183	403	2140
357.853	2.00231	207.967	403.5	2160
358.019	2.10212	213.882	404	2190
358.186	2.20646	219.93	404.5	2220
358.353	2.31551	226.113	405	2260
358.52	2.42946	232.433	405.5	2290
358.686	2.54851	238.892	406	2320
358.853	2.67285	245.492	406.5	2350
359.02	2.8027	252.235	407	2380
359.186	2.93828	259.123	407.5	2430
359.353	3.07979	266.158	408	2470
359.52	3.22749	273.341	408.5	2530
359.687	3.38159	280.676	409	2590
359.853	3.54236	288.163	409.5	2670
360.02	3.71004	295.805	410	2730
360.187	3.8849	303.603	410.5	2770
360.353	4.0672	311.56	411	2800
360.52	4.25722	319.677	411.5	2850
360.687	4.45525	327.957	412	2910
360.854	4.66159	336.401	412.5	2970
361.02	4.87654	345.012	413	3030
361.187	5.10042	353.79	413.5	3090
361.354	5.33355	362.739	414	3150
361.521	5.57627	371.859	414.5	3230
361.687	5.82891	381.154	415	3320
361.854	6.09183	390.624	415.5	3400
362.021	6.3654	400.271	416	3470
362.187	6.64999	410.099	416.5	3530
362.354	6.94599	420.107	417	3590
362.521	7.25379	430.298	417.5	3660
362.688	7.5738	440.674	418	3740
362.854	7.90645	451.237	418.5	3820
363.021	8.25215	461.988	419	3890
363.188	8.61136	472.929	419.5	3970
363.354	8.98453	484.062	420	4060
363.521	9.37213	495.389	420.5	4140
363.688	9.77463	506.911	421	4220
363.855	10.1925	518.631	421.5	4310
364.021	10.6263	530.548	422	4400
364.188	11.0766	542.667	422.5	4500
364.355	11.5438	554.987	423	4600
364.522	12.0285	567.511	423.5	4700
364.688	12.5312	580.24	424	4800
364.855	13.0526	593.175	424.5	4890
365.022	13.5932	606.319	425	4960
365.188	14.1537	619.673	425.5	5030
365.355	14.7345	633.238	426	5110
365.522	15.3365	647.016	426.5	5200
365.689	15.9602	661.009	427	5290
365.855	16.6063	675.217	427.5	5390
366.022	17.2754	689.642	428	5480
366.189	17.9683	704.286	428.5	5570
366.355	18.6857	719.149	429	5680
366.522	19.4282	734.234	429.5	5820
366.689	20.1968	749.541	430	5970
366.856	20.9919	765.073	430.5	6110
367.022	21.8146	780.829	431	6250
367.189	22.6656	796.812	431.5	6400
367.356	23.5456	813.022	432	6550
367.523	24.4555	829.461	432.5	6710
367.689	25.3962	846.13	433	6880
367.856	26.3685	863.03	433.5	7040
368.023	27.3732	880.162	434	7180
368.189	28.4114	897.527	434.5	7300
368.356	29.4838	915.126	435	7460
368.523	30.5915	932.961	435.5	7650
368.69	31.7354	951.032	436	7860
368.856	32.9164	969.341	436.5	8080
369.023	34.1356	987.888	437	8300
369.19	35.3939	1006.67	437.5	8520
369.356	36.6924	1025.7	438	8730
369.523	38.0322	1044.97	438.5	8940
369.69	39.4142	1064.47	439	9170
369.857	40.8396	1084.22	439.5	9420
370.023	42.3094	1104.22	440	9680
370.19	43.8248	1124.46	440.5	9920
370.357	45.387	1144.94	441	10200
370.524	46.997	1165.67	441.5	10400
370.69	48.6561	1186.64	442	10700
370.857	50.3655	1207.86	442.5	11000
371.024	52.1264	1229.33	443	11300
371.19	53.9399	1251.05	443.5	11600
371.357	55.8075	1273.01	444	11900
371.524	57.7302	1295.23	444.5	12200
371.691	59.7095	1317.69	445	12500
371.857	61.7467	1340.41	445.5	12800
372.024	63.843	1363.37	446	13100
372.191	65.9998	1386.58	446.5	13400
372.357	68.2186	1410.05	447	13700
372.524	70.5006	1433.77	447.5	14000
372.691	72.8473	1457.74	448	14200
372.858	75.2601	1481.96	448.5	14400
373.024	77.7405	1506.43	449	14700
373.191	80.2899	1531.16	449.5	15000
373.358	82.9097	1556.14	450	15300
373.525	85.6016	1581.37	450.5	15600
373.691	88.367	1606.86	451	15800
373.858	91.2074	1632.6	451.5	16100
374.025	94.1244	1658.6	452	16300
374.191	97.1196	1684.84	452.5	16500
374.358	100.195	1711.35	453	16700
374.525	103.351	1738.1	453.5	16800
374.692	106.59	1765.11	454	16900
374.858	109.914	1792.37	454.5	17100
375.025	113.324	1819.89	455	17300
375.192	116.822	1847.66	455.5	17400
375.358	120.409	1875.69	456	17600
375.525	124.088	1903.97	456.5	17700
375.692	127.86	1932.5	457	17800
375.859	131.727	1961.29	457.5	17900
376.025	135.69	1990.33	458	18000
376.192	139.751	2019.62	458.5	18000
376.359	143.912	2049.16	459	18100
376.526	148.175	2078.96	459.5	18100
376.692	152.541	2109.01	460	18100
376.859	157.013	2139.31	460.5	18200
377.026	161.592	2169.87	461	18200
377.192	166.28	2200.67	461.5	18200
377.359	171.079	2231.73	462	18200
377.526	175.99	2263.04	462.5	18200
377.693	181.016	2294.59	463	18200
377.859	186.158	2326.4	463.5	18300
378.026	191.418	2358.46	464	18300
378.193	196.799	2390.76	464.5	18400
378.359	202.301	2423.31	465	18400
378.526	207.928	2456.12	465.5	18300
378.693	213.68	2489.16	466	18200
378.86	219.56	2522.46	466.5	18100
379.026	225.569	2556	467	18100
379.193	231.71	2589.79	467.5	18100
379.36	237.984	2623.82	468	18100
379.527	244.394	2658.09	468.5	18000
379.693	250.941	2692.61	469	18000
379.86	257.627	2727.37	469.5	17900
380.027	264.454	2762.37	470	17900
380.193	271.424	2797.61	470.5	17800
380.36	278.539	2833.1	471	17800
380.527	285.801	2868.82	471.5	17800
380.694	293.212	2904.78	472	17700
380.86	300.773	2940.98	472.5	17600
381.027	308.487	2977.41	473	17500
381.194	316.355	3014.08	473.5	17500
381.36	324.38	3050.98	474	17400
381.527	332.563	3088.12	474.5	17300
381.694	340.906	3125.49	475	17200
381.861	349.412	3163.09	475.5	17100
382.027	358.081	3200.92	476	17100
382.194	366.916	3238.98	476.5	17000
382.361	375.919	3277.26	477	17000
382.528	385.091	3315.77	477.5	16900
382.694	394.435	3354.51	478	16800
382.861	403.951	3393.47	478.5	16800
383.028	413.643	3432.65	479	16700
383.194	423.511	3472.06	479.5	16600
383.361	433.558	3511.68	480	16500
383.528	443.786	3551.52	480.5	16300
383.695	454.195	3591.58	481	16200
383.861	464.788	3631.85	481.5	16100
384.028	475.567	3672.34	482	16100
384.195	486.533	3713.04	482.5	16000
384.361	497.688	3753.94	483	15900
384.528	509.033	3795.06	483.5	15800
384.695	520.571	3836.38	484	15700
384.862	532.302	3877.91	484.5	15600
385.028	544.229	3919.63	485	15500
385.195	556.353	3961.56	485.5	15400
385.362	568.676	4003.69	486	15400
385.529	581.198	4046.02	486.5	15400
385.695	593.923	4088.54	487	15300
385.862	606.85	4131.25	487.5	15200
386.029	619.982	4174.15	488	15100
386.195	633.319	4217.25	488.5	15000
386.362	646.864	4260.52	489	14800
386.529	660.618	4303.98	489.5	14700
386.696	674.582	4347.63	490	14700
386.862	688.757	4391.45	490.5	14600
387.029	703.145	4435.45	491	14500
387.196	717.747	4479.62	491.5	14400
387.362	732.564	4523.96	492	14200
387.529	747.597	4568.47	492.5	14000
387.696	762.848	4613.15	493	14000
387.863	778.317	4657.99	493.5	13900
388.029	794.006	4702.99	494	13900
388.196	809.915	4748.15	494.5	13800
388.363	826.047	4793.47	495	13700
388.53	842.401	4838.93	495.5	13600
388.696	858.978	4884.55	496	13400
388.863	875.781	4930.3	496.5	13300
389.03	892.808	4976.21	497	13300
389.196	910.063	5022.25	497.5	13200
389.363	927.544	5068.42	498	13100
389.53	945.253	5114.73	498.5	13000
389.697	963.19	5161.17	499	12900
389.863	981.357	5207.73	499.5	12800
390.03	999.754	5254.42	500	12700
390.197	1018.38	5301.22	500.5	12700
390.363	1037.24	5348.14	501	12600
390.53	1056.33	5395.17	501.5	12500
390.697	1075.65	5442.31	502	12400
390.864	1095.21	5489.55	502.5	12300
391.03	1114.99	5536.88	503	12200
391.197	1135.02	5584.32	503.5	12200
391.364	1155.27	5631.84	504	12100
391.531	1175.76	5679.46	504.5	12000
391.697	1196.48	5727.15	505	12000
391.864	1217.44	5774.92	505.5	11900
392.031	1238.63	5822.77	506	11900
392.197	1260.06	5870.69	506.5	11800
392.364	1281.72	5918.67	507	11700
392.531	1303.62	5966.72	507.5	11700
392.698	1325.75	6014.82	508	11600
392.864	1348.12	6062.97	508.5	11500
393.031	1370.72	6111.17	509	11400
393.198	1393.55	6159.41	509.5	11400
393.364	1416.62	6207.69	510	11300
393.531	1439.93	6256	510.5	11200
393.698	1463.47	6304.33	511	11200
393.865	1487.24	6352.69	511.5	11100
394.031	1511.25	6401.07	512	11000
394.198	1535.49	6449.46	512.5	10900
394.365	1559.96	6497.86	513	10900
394.532	1584.67	6546.26	513.5	10800
394.698	1609.61	6594.65	514	10800
394.865	1634.78	6643.04	514.5	10800
395.032	1660.18	6691.41	515	10700
395.198	1685.81	6739.76	515.5	10700
395.365	1711.67	6788.09	516	10600
395.532	1737.76	6836.38	516.5	10500
395.699	1764.08	6884.64	517	10400
395.865	1790.63	6932.86	517.5	10300
396.032	1817.4	6981.03	518	10200
396.199	1844.41	7029.14	518.5	10200
396.365	1871.63	7077.2	519	10100
396.532	1899.09	7125.19	519.5	10100
396.699	1926.77	7173.11	520	10000
396.866	1954.67	7220.95	520.5	10000
397.032	1982.79	7268.71	521	9960
397.199	2011.14	7316.37	521.5	9910
397.366	2039.7	7363.95	522	9880
397.533	2068.49	7411.42	522.5	9860
397.699	2097.49	7458.79	523	9830
397.866	2126.72	7506.04	523.5	9790
398.033	2156.16	7553.17	524	9740
398.199	2185.81	7600.18	524.5	9680
398.366	2215.68	7647.05	525	9620
398.533	2245.77	7693.78	525.5	9590
398.7	2276.07	7740.37	526	9590
398.866	2306.58	7786.81	526.5	9580
399.033	2337.3	7833.1	527	9550
399.2	2368.23	7879.22	527.5	9520
399.366	2399.36	7925.16	528	9510
399.533	2430.71	7970.94	528.5	9510
399.7	2462.26	8016.53	529	9490
399.867	2494.02	8061.93	529.5	9470
400.033	2525.98	8107.14	530	9440
400.2	2558.14	8152.14	530.5	9450
400.367	2590.5	8196.94	531	9490
400.534	2623.07	8241.52	531.5	9520
400.7	2655.83	8285.88	532	9530
400.867	2688.79	8330.02	532.5	9540
401.034	2721.95	8373.92	533	9590
401.2	2755.31	8417.58	533.5	9670
401.367	2788.85	8461	534	9750
401.534	2822.6	8504.17	534.5	9790
401.701	2856.53	8547.07	535	9830
401.867	2890.66	8589.71	535.5	9880
402.034	2924.97	8632.09	536	9930
402.201	2959.47	8674.18	536.5	9980
402.367	2994.17	8715.99	537	10100
402.534	3029.04	8757.52	537.5	10200
402.701	3064.11	8798.74	538	10300
402.868	3099.36	8839.67	538.5	10400
403.034	3134.79	8880.29	539	10500
403.201	3170.4	8920.6	539.5	10600
403.368	3206.2	8960.59	540	10700
403.535	3242.17	9000.25	540.5	10800
403.701	3278.33	9039.58	541	10900
403.868	3314.66	9078.58	541.5	11000
404.035	3351.17	9117.23	542	11100
404.201	3387.86	9155.54	542.5	11300
404.368	3424.72	9193.49	543	11500
404.535	3461.76	9231.09	543.5	11600
404.702	3498.97	9268.32	544	11700
404.868	3536.35	9305.18	544.5	11800
405.035	3573.91	9341.67	545	12100
405.202	3611.64	9377.78	545.5	12300
405.368	3649.54	9413.5	546	12500
405.535	3687.61	9448.83	546.5	12700
405.702	3725.85	9483.77	547	12800
405.869	3764.25	9518.31	547.5	13000
406.035	3802.83	9552.44	548	13300
406.202	3841.58	9586.17	548.5	13500
406.369	3880.49	9619.48	549	13700
406.536	3919.57	9652.37	549.5	13900
406.702	3958.81	9684.84	550	14100
406.869	3998.23	9716.88	550.5	14400
407.036	4037.8	9748.49	551	14600
407.202	4077.55	9779.67	551.5	14800
407.369	4117.46	9810.4	552	15000
407.536	4157.53	9840.69	552.5	15200
407.703	4197.77	9870.54	553	15300
407.869	4238.18	9899.93	553.5	15500
408.036	4278.75	9928.87	554	15700
408.203	4319.48	9957.35	554.5	16000
408.369	4360.38	9985.37	555	16200
408.536	4401.45	10012.9	555.5	16400
408.703	4442.68	10040	556	16600
408.87	4484.08	10066.6	556.5	16800
409.036	4525.64	10092.8	557	17000
409.203	4567.37	10118.4	557.5	17200
409.37	4609.26	10143.6	558	17400
409.537	4651.33	10168.3	558.5	17600
409.703	4693.55	10192.5	559	17900
409.87	4735.95	10216.3	559.5	18100
410.037	4778.52	10239.5	560	18300
410.203	4821.25	10262.2	560.5	18500
410.37	4864.16	10284.5	561	18600
410.537	4907.23	10306.3	561.5	18700
410.704	4950.48	10327.5	562	18800
410.87	4993.9	10348.3	562.5	19000
411.037	5037.49	10368.6	563	19100
411.204	5081.25	10388.3	563.5	19300
411.37	5125.19	10407.6	564	19400
411.537	5169.31	10426.4	564.5	19600
411.704	5213.6	10444.6	565	19700
411.871	5258.07	10462.4	565.5	19800
412.037	5302.72	10479.6	566	19800
412.204	5347.56	10496.4	566.5	19800
412.371	5392.57	10512.6	567	20000
412.538	5437.77	10528.4	567.5	20100
412.704	5483.15	10543.6	568	20200
412.871	5528.72	10558.3	568.5	20200
413.038	5574.47	10572.5	569	20300
413.204	5620.42	10586.3	569.5	20400
413.371	5666.55	10599.5	570	20500
413.538	5712.88	10612.2	570.5	20600
413.705	5759.4	10624.4	571	20600
413.871	5806.12	10636.1	571.5	20700
414.038	5853.04	10647.3	572	20800
414.205	5900.16	10658	572.5	20900
414.371	5947.48	10668.2	573	21000
414.538	5995	10677.9	573.5	21100
414.705	6042.73	10687.1	574	21100
414.872	6090.66	10695.8	574.5	21100
415.038	6138.81	10704.1	575	21200
415.205	6187.16	10711.8	575.5	21200
415.372	6235.73	10719	576	21300
415.539	6284.52	10725.8	576.5	21300
415.705	6333.53	10732.1	577	21300
415.872	6382.75	10737.9	577.5	21400
416.039	6432.2	10743.2	578	21500
416.205	6481.88	10748	578.5	21600
416.372	6531.78	10752.4	579	21600
416.539	6581.91	10756.3	579.5	21600
416.706	6632.27	10759.8	580	21600
416.872	6682.87	10762.7	580.5	21600
417.039	6733.71	10765.3	581	21700
417.206	6784.78	10767.3	581.5	21800
417.372	6836.1	10768.9	582	21900
417.539	6887.66	10770.1	582.5	21900
417.706	6939.48	10770.8	583	21900
417.873	6991.54	10771.1	583.5	21900
418.039	7043.85	10770.9	584	22000
418.206	7096.42	10770.3	584.5	22100
418.373	7149.24	10769.3	585	22200
418.54	7202.33	10767.9	585.5	22300
418.706	7255.68	10766	586	22400
418.873	7309.29	10763.7	586.5	22400
419.04	7363.18	10761	587	22500
419.206	7417.33	10757.9	587.5	22500
419.373	7471.76	10754.4	588	22400
419.54	7526.47	10750.5	588.5	22500
419.707	7581.45	10746.2	589	22600
419.873	7636.71	10741.6	589.5	22800
420.04	7692.26	10736.5	590	22900
420.207	7748.1	10731.1	590.5	23000
420.373	7804.23	10725.3	591	23100
420.54	7860.65	10719.1	591.5	23200
420.707	7917.36	10712.6	592	23300
420.874	7974.37	10705.7	592.5	23300
421.04	8031.68	10698.5	593	23400
421.207	8089.29	10691	593.5	23500
421.374	8147.21	10683.1	594	23600
421.541	8205.44	10674.8	594.5	23500
421.707	8263.97	10666.3	595	23500
421.874	8322.82	10657.4	595.5	23500
422.041	8381.99	10648.2	596	23600
422.207	8441.47	10638.7	596.5	23800
422.374	8501.27	10628.9	597	23900
422.541	8561.39	10618.8	597.5	24000
422.708	8621.84	10608.5	598	24100
422.874	8682.61	10597.8	598.5	24200
423.041	8743.71	10586.9	599	24400
423.208	8805.15	10575.7	599.5	24500
423.374	8866.91	10564.2	600	24600
423.541	8929.01	10552.5	600.5	24600
423.708	8991.45	10540.5	601	24700
423.875	9054.23	10528.3	601.5	24700
424.041	9117.35	10515.8	602	24800
424.208	9180.81	10503.1	602.5	24800
424.375	9244.62	10490.2	603	24900
424.542	9308.77	10477.1	603.5	25100
424.708	9373.27	10463.7	604	25300
424.875	9438.12	10450.2	604.5	25300
425.042	9503.32	10436.4	605	25400
425.208	9568.88	10422.5	605.5	25500
425.375	9634.79	10408.4	606	25800
425.542	9701.05	10394.1	606.5	26000
425.709	9767.67	10379.6	607	26000
425.875	9834.65	10365	607.5	26100
426.042	9901.99	10350.2	608	26200
426.209	9969.68	10335.2	608.5	26300
426.375	10037.7	10320.1	609	26500
426.542	10106.2	10304.9	609.5	26500
426.709	10174.9	10289.5	610	26500
426.876	10244.1	10274	610.5	26600
427.042	10313.6	10258.4	611	26800
427.209	10383.5	10242.6	611.5	27100
427.376	10453.7	10226.8	612	27300
427.543	10524.3	10210.9	612.5	27500
427.709	10595.3	10194.8	613	27700
427.876	10666.6	10178.7	613.5	27800
428.043	10738.3	10162.5	614	27900
428.209	10810.4	10146.2	614.5	28000
428.376	10882.8	10129.9	615	28100
428.543	10955.6	10113.4	615.5	28100
428.71	11028.8	10097	616	28200
428.876	11102.3	10080.4	616.5	28300
429.043	11176.2	10063.9	617	28500
429.21	11250.4	10047.2	617.5	28600
429.376	11325	10030.6	618	28700
429.543	11400	10013.9	618.5	28700
429.71	11475.3	9997.23	619	28800
429.877	11551	9980.52	619.5	28900
430.043	11627	9963.8	620	29100
430.21	11703.4	9947.07	620.5	29200
430.377	11780.2	9930.34	621	29300
430.544	11857.3	9913.62	621.5	29300
430.71	11934.8	9896.92	622	29400
430.877	12012.6	9880.22	622.5	29500
431.044	12090.7	9863.55	623	29700
431.21	12169.2	9846.91	623.5	29800
431.377	12248.1	9830.3	624	29800
431.544	12327.3	9813.73	624.5	29800
431.711	12406.8	9797.21	625	29700
431.877	12486.6	9780.73	625.5	29600
432.044	12566.8	9764.3	626	29700
432.211	12647.3	9747.93	626.5	29800
432.377	12728.2	9731.62	627	29900
432.544	12809.4	9715.38	627.5	30000
432.711	12890.8	9699.22	628	30000
432.878	12972.7	9683.12	628.5	29900
433.044	13054.8	9667.11	629	29800
433.211	13137.2	9651.19	629.5	29700
433.378	13219.9	9635.35	630	29700
433.545	13303	9619.61	630.5	29700
433.711	13386.3	9603.96	631	29800
433.878	13470	9588.42	631.5	29700
434.045	13553.9	9572.98	632	29600
434.211	13638.1	9557.65	632.5	29500
434.378	13722.6	9542.43	633	29400
434.545	13807.4	9527.34	633.5	29300
434.712	13892.4	9512.36	634	29300
434.878	13977.7	9497.5	634.5	29300
435.045	14063.3	9482.77	635	29300
435.212	14149.1	9468.18	635.5	29200
435.378	14235.2	9453.71	636	29200
435.545	14321.5	9439.39	636.5	29100
435.712	14408.1	9425.2	637	29000
435.879	14494.9	9411.16	637.5	29000
436.045	14581.9	9397.26	638	29000
436.212	14669.2	9383.51	638.5	28900
436.379	14756.7	9369.92	639	28700
436.546	14844.3	9356.47	639.5	28600
436.712	14932.2	9343.19	640	28500
436.879	15020.3	9330.06	640.5	28400
437.046	15108.6	9317.09	641	28400
437.212	15197.1	9304.29	641.5	28300
437.379	15285.8	9291.65	642	28300
437.546	15374.6	9279.18	642.5	28200
437.713	15463.6	9266.88	643	28000
437.879	15552.7	9254.76	643.5	27800
438.046	15642.1	9242.8	644	27600
438.213	15731.5	9231.02	644.5	27400
438.379	15821.1	9219.42	645	27200
438.546	15910.8	9207.99	645.5	27100
438.713	16000.7	9196.75	646	27200
438.88	16090.7	9185.69	646.5	27100
439.046	16180.7	9174.81	647	26900
439.213	16270.9	9164.11	647.5	26500
439.38	16361.2	9153.6	648	26400
439.547	16451.5	9143.27	648.5	26300
439.713	16542	9133.13	649	26300
439.88	16632.5	9123.18	649.5	26200
440.047	16723	9113.42	650	26100
440.213	16813.6	9103.84	650.5	26100
440.38	16904.3	9094.46	651	26100
440.547	16995	9085.26	651.5	26200
440.714	17085.7	9076.26	652	26200
440.88	17176.5	9067.45	652.5	26000
441.047	17267.2	9058.83	653	25800
441.214	17358	9050.4	653.5	25600
441.38	17448.7	9042.17	654	25500
441.547	17539.4	9034.12	654.5	25300
441.714	17630.1	9026.27	655	25200
441.881	17720.8	9018.61	655.5	25100
442.047	17811.4	9011.15	656	25100
442.214	17902	9003.87	656.5	25000
442.381	17992.5	8996.79	657	25000
442.548	18083	8989.9	657.5	25000
442.714	18173.3	8983.2	658	24900
442.881	18263.6	8976.69	658.5	24800
443.048	18353.8	8970.37	659	24600
443.214	18443.8	8964.24	659.5	24500
443.381	18533.8	8958.29	660	24400
443.548	18623.6	8952.54	660.5	24400
443.715	18713.3	8946.97	661	24300
443.881	18802.8	8941.6	661.5	24100
444.048	18892.2	8936.4	662	23800
444.215	18981.4	8931.39	662.5	23600
444.381	19070.4	8926.57	663	23500
444.548	19159.3	8921.93	663.5	23600
444.715	19247.9	8917.47	664	23700
444.882	19336.4	8913.19	664.5	23800
445.048	19424.6	8909.09	665	23700
445.215	19512.6	8905.17	665.5	23400
445.382	19600.4	8901.43	666	23300
445.549	19688	8897.86	666.5	23400
445.715	19775.2	8894.47	667	23600
445.882	19862.3	8891.25	667.5	23700
446.049	19949	8888.2	668	23700
446.215	20035.5	8885.32	668.5	23800
446.382	20121.7	8882.61	669	23900
446.549	20207.5	8880.07	669.5	23800
446.716	20293.1	8877.69	670	23700
446.882	20378.3	8875.48	670.5	23600
447.049	20463.2	8873.43	671	23800
447.216	20547.8	8871.54	671.5	24000
447.382	20632	8869.81	672	24200
447.549	20715.9	8868.24	672.5	24300
447.716	20799.3	8866.82	673	24600
447.883	20882.4	8865.56	673.5	25000
448.049	20965.2	8864.45	674	25300
448.216	21047.5	8863.49	674.5	25300
448.383	21129.4	8862.67	675	25100
448.55	21210.9	8862.01	675.5	25100
448.716	21291.9	8861.49	676	25200
448.883	21372.6	8861.11	676.5	25300
449.05	21452.8	8860.87	677	25300
449.216	21532.5	8860.77	677.5	25100
449.383	21611.7	8860.8	678	25000
449.55	21690.5	8860.97	678.5	25000
449.717	21768.8	8861.28	679	24900
449.883	21846.7	8861.71	679.5	24700
450.05	21924	8862.28	680	24600
450.217	22000.8	8862.97	680.5	24600
450.383	22077.1	8863.78	681	24500
450.55	22152.8	8864.72	681.5	24500
450.717	22228	8865.77	682	24500
450.884	22302.7	8866.95	682.5	24600
451.05	22376.9	8868.24	683	24600
451.217	22450.4	8869.65	683.5	24500
451.384	22523.4	8871.17	684	24300
451.551	22595.8	8872.8	684.5	24100
451.717	22667.7	8874.54	685	24000
451.884	22738.9	8876.38	685.5	24000
452.051	22809.6	8878.33	686	24000
452.217	22879.6	8880.38	686.5	24000
452.384	22949	8882.53	687	23900
452.551	23017.8	8884.78	687.5	23800
452.718	23085.9	8887.12	688	23800
452.884	23153.5	8889.56	688.5	24000
453.051	23220.3	8892.09	689	24100
453.218	23286.5	8894.71	689.5	24000
453.384	23352.1	8897.42	690	23900
453.551	23417	8900.21	690.5	23700
453.718	23481.2	8903.09	691	23500
453.885	23544.7	8906.05	691.5	23200
454.051	23607.5	8909.09	692	22900
454.218	23669.7	8912.2	692.5	22800
454.385	23731.1	8915.4	693	22800
454.552	23791.8	8918.66	693.5	22800
454.718	23851.8	8922	694	22700
454.885	23911.1	8925.41	694.5	22500
455.052	23969.7	8928.89	695	22400
455.218	24027.5	8932.44	695.5	22400
455.385	24084.6	8936.05	696	22300
455.552	24141	8939.72	696.5	22300
455.719	24196.6	8943.46	697	22300
455.885	24251.4	8947.25	697.5	22300
456.052	24305.5	8951.1	698	22300
456.219	24358.8	8955.01	698.5	22300
456.385	24411.4	8958.97	699	22000
456.552	24463.1	8962.99	699.5	21700
456.719	24514.1	8967.05	700	21400
456.886	24564.4	8971.17	700.5	21200
457.052	24613.8	8975.33	701	21200
457.219	24662.4	8979.54	701.5	21300
457.386	24710.3	8983.8	702	21300
457.553	24757.3	8988.09	702.5	21100
457.719	24803.5	8992.43	703	20900
457.886	24849	8996.81	703.5	20700
458.053	24893.6	9001.23	704	20500
458.219	24937.4	9005.68	704.5	20300
458.386	24980.4	9010.17	705	20200
458.553	25022.6	9014.7	705.5	20100
458.72	25063.9	9019.26	706	20200
458.886	25104.5	9023.85	706.5	20200
459.053	25144.2	9028.47	707	20100
459.22	25183	9033.12	707.5	19800
459.386	25221.1	9037.79	708	19500
459.553	25258.3	9042.5	708.5	19300
459.72	25294.7	9047.23	709	19300
459.887	25330.2	9051.98	709.5	19400
460.053	25364.9	9056.76	710	19400
460.22	25398.8	9061.56	710.5	19200
460.387	25431.8	9066.38	711	18900
460.554	25464	9071.22	711.5	18700
460.72	25495.3	9076.08	712	18600
460.887	25525.8	9080.96	712.5	18500
461.054	25555.5	9085.86	713	18400
461.22	25584.3	9090.77	713.5	18300
461.387	25612.2	9095.7	714	18100
461.554	25639.4	9100.64	714.5	18000
461.721	25665.7	9105.6	715	18000
461.887	25691.1	9110.56	715.5	18000
462.054	25715.7	9115.54	716	18000
462.221	25739.5	9120.54	716.5	17800
462.387	25762.4	9125.54	717	17500
462.554	25784.5	9130.55	717.5	17300
462.721	25805.7	9135.57	718	17200
462.888	25826.1	9140.6	718.5	17100
463.054	25845.7	9145.64	719	17000
463.221	25864.4	9150.69	719.5	16800
463.388	25882.3	9155.74	720	16900
463.555	25899.4	9160.8	720.5	16900
463.721	25915.6	9165.86	721	16900
463.888	25931.1	9170.93	721.5	16600
464.055	25945.7	9176	722	16300
464.221	25959.4	9181.08	722.5	16100
464.388	25972.4	9186.16	723	16000
464.555	25984.5	9191.25	723.5	15900
464.722	25995.9	9196.34	724	15800
464.888	26006.4	9201.43	724.5	15600
465.055	26016.1	9206.53	725	15400
465.222	26025.1	9211.62	725.5	15200
465.388	26033.2	9216.72	726	15100
465.555	26040.5	9221.82	726.5	15000
465.722	26047.1	9226.93	727	14800
465.889	26052.8	9232.03	727.5	14600
466.055	26057.8	9237.14	728	14500
466.222	26062	9242.24	728.5	14400
466.389	26065.5	9247.35	729	14500
466.556	26068.1	9252.46	729.5	14600
466.722	26070	9257.57	730	14500
466.889	26071.2	9262.68	730.5	14500
467.056	26071.6	9267.79	731	14300
467.222	26071.3	9272.9	731.5	14200
467.389	26070.2	9278.01	732	14000
467.556	26068.4	9283.12	732.5	13800
467.723	26065.8	9288.23	733	13700
467.889	26062.6	9293.35	733.5	13600
468.056	26058.6	9298.46	734	13600
468.223	26053.9	9303.57	734.5	13500
468.389	26048.5	9308.69	735	13300
468.556	26042.4	9313.81	735.5	13200
468.723	26035.6	9318.93	736	13100
468.89	26028.2	9324.04	736.5	13100
469.056	26020	9329.17	737	13200
469.223	26011.2	9334.29	737.5	13200
469.39	26001.7	9339.41	738	13300
469.557	25991.6	9344.54	738.5	13200
469.723	25980.8	9349.67	739	13000
469.89	25969.4	9354.8	739.5	12800
470.057	25957.4	9359.93	740	12600
470.223	25944.7	9365.07	740.5	12400
470.39	25931.4	9370.21	741	12300
470.557	25917.5	9375.35	741.5	12500
470.724	25903	9380.5	742	12800
470.89	25888	9385.65	742.5	12900
471.057	25872.3	9390.8	743	12800
471.224	25856	9395.96	743.5	12600
471.39	25839.2	9401.12	744	12400
471.557	25821.9	9406.29	744.5	12200
471.724	25804	9411.47	745	12200
471.891	25785.5	9416.65	745.5	12100
472.057	25766.5	9421.83	746	11800
472.224	25747	9427.02	746.5	11600
472.391	25727	9432.22	747	11600
472.558	25706.5	9437.43	747.5	11700
472.724	25685.5	9442.64	748	11800
472.891	25664	9447.86	748.5	11900
473.058	25642	9453.09	749	11900
473.224	25619.6	9458.33	749.5	11700
473.391	25596.7	9463.58	750	11400
473.558	25573.3	9468.83	750.5	11200
473.725	25549.6	9474.1	751	10900
473.891	25525.4	9479.37	751.5	10700
474.058	25500.7	9484.66	752	10800
474.225	25475.7	9489.95	752.5	11100
474.391	25450.3	9495.26	753	11300
474.558	25424.5	9500.58	753.5	11200
474.725	25398.3	9505.91	754	11000
474.892	25371.8	9511.25	754.5	11000
475.058	25344.9	9516.6	755	11000
475.225	25317.7	9521.97	755.5	11000
475.392	25290.1	9527.35	756	11000
475.559	25262.2	9532.74	756.5	10900
475.725	25234	9538.14	757	10700
475.892	25205.5	9543.56	757.5	10300
476.059	25176.7	9549	758	9970
476.225	25147.7	9554.45	758.5	9850
476.392	25118.3	9559.91	759	10100
476.559	25088.7	9565.39	759.5	10600
476.726	25058.9	9570.88	760	10900
476.892	25028.8	9576.39	760.5	10900
477.059	24998.5	9581.91	761	10600
477.226	24968	9587.45	761.5	10400
477.392	24937.3	9593.01	762	10300
477.559	24906.4	9598.58	762.5	10200
477.726	24875.4	9604.18	763	10100
477.893	24844.1	9609.78	763.5	10200
478.059	24812.7	9615.41	764	10300
478.226	24781.2	9621.05	764.5	10200
478.393	24749.5	9626.71	765	10000
478.56	24717.7	9632.39	765.5	9760
478.726	24685.8	9638.09	766	9440
478.893	24653.8	9643.8	766.5	9240
479.06	24621.7	9649.54	767	9310
479.226	24589.5	9655.29	767.5	9650
479.393	24557.3	9661.06	768	9970
479.56	24525	9666.85	768.5	10000
479.727	24492.6	9672.66	769	9830
479.893	24460.3	9678.48	769.5	9650
480.06	24427.9	9684.33	770	9510
480.227	24395.5	9690.2	770.5	9400
480.393	24363.1	9696.08	771	9360
480.56	24330.7	9701.99	771.5	9330
480.727	24298.4	9707.91	772	9300
480.894	24266.1	9713.85	772.5	9370
481.06	24233.8	9719.82	773	9460
481.227	24201.6	9725.8	773.5	9350
481.394	24169.5	9731.8	774	9100
481.561	24137.4	9737.82	774.5	8940
481.727	24105.5	9743.86	775	8870
481.894	24073.6	9749.92	775.5	8800
482.061	24041.9	9756	776	8730
482.227	24010.3	9762.09	776.5	8670
482.394	23978.8	9768.21	777	8570
482.561	23947.5	9774.34	777.5	8460
482.728	23916.4	9780.5	778	8440
482.894	23885.4	9786.67	778.5	8530
483.061	23854.6	9792.86	779	8580
483.228	23824	9799.06	779.5	8460
483.394	23793.6	9805.29	780	8350
483.561	23763.4	9811.53	780.5	8410
483.728	23733.5	9817.79	781	8520
483.895	23703.8	9824.07	781.5	8530
484.061	23674.3	9830.36	782	8480
484.228	23645.2	9836.67	782.5	8510
484.395	23616.2	9843	783	8550
484.562	23587.6	9849.34	783.5	8460
484.728	23559.2	9855.7	784	8210
484.895	23531.2	9862.07	784.5	7960
485.062	23503.5	9868.46	785	7910
485.228	23476.1	9874.87	785.5	7990
485.395	23449	9881.28	786	7970
485.562	23422.3	9887.71	786.5	7850
485.729	23395.9	9894.16	787	7730
485.895	23369.9	9900.61	787.5	7620
486.062	23344.3	9907.08	788	7440
486.229	23319	9913.56	788.5	7210
486.395	23294.2	9920.05	789	7030
486.562	23269.7	9926.56	789.5	6890
486.729	23245.7	9933.07	790	6760
486.896	23222.1	9939.59	790.5	6650
487.062	23199	9946.12	791	6590
487.229	23176.2	9952.66	791.5	6600
487.396	23154	9959.21	792	6680
487.563	23132.2	9965.77	792.5	6800
487.729	23110.9	9972.33	793	6840
487.896	23090	9978.9	793.5	6750
488.063	23069.7	9985.47	794	6720
488.229	23049.8	9992.05	794.5	6730
488.396	23030.5	9998.64	795	6520
488.563	23011.6	10005.2	795.5	6170
488.73	22993.4	10011.8	796	6010
488.896	22975.6	10018.4	796.5	6150
489.063	22958.4	10025	797	6350
489.23	22941.7	10031.6	797.5	6430
489.396	22925.6	10038.2	798	6430
489.563	22910.1	10044.8	798.5	6410
489.73	22895.2	10051.4	799	6290
489.897	22880.8	10058	799.5	5910
490.063	22867	10064.5	800	5290
490.23	22853.9	10071.1
490.397	22841.3	10077.7
490.564	22829.4	10084.3
490.73	22818.1	10090.8
490.897	22807.4	10097.4
491.064	22797.4	10103.9
491.23	22788	10110.5
491.397	22779.3	10117
491.564	22771.2	10123.5
491.731	22763.8	10130
491.897	22757.1	10136.5
492.064	22751	10143
492.231	22745.7	10149.4
492.397	22741	10155.9
492.564	22737.1	10162.3
492.731	22733.8	10168.7
492.898	22731.3	10175.1
493.064	22729.5	10181.5
493.231	22728.4	10187.8
493.398	22728.1	10194.2
493.565	22728.5	10200.5
493.731	22729.6	10206.7
493.898	22731.5	10213
494.065	22734.2	10219.2
494.231	22737.6	10225.4
494.398	22741.7	10231.6
494.565	22746.7	10237.7
494.732	22752.4	10243.9
494.898	22758.8	10249.9
495.065	22766.1	10256
495.232	22774.2	10262
495.398	22783	10268
495.565	22792.7	10273.9
495.732	22803.1	10279.8
495.899	22814.4	10285.7
496.065	22826.4	10291.5
496.232	22839.3	10297.3
496.399	22853	10303
496.566	22867.5	10308.7
496.732	22882.8	10314.4
496.899	22898.9	10320
497.066	22915.9	10325.6
497.232	22933.7	10331.1
497.399	22952.3	10336.5
497.566	22971.8	10342
497.733	22992.1	10347.3
497.899	23013.2	10352.6
498.066	23035.2	10357.9
498.233	23058.1	10363.1
498.399	23081.7	10368.2
498.566	23106.2	10373.3
498.733	23131.6	10378.4
498.9	23157.8	10383.3
499.066	23184.9	10388.2
499.233	23212.8	10393.1
499.4	23241.6	10397.9
499.567	23271.2	10402.6
499.733	23301.7	10407.2
499.9	23333	10411.8
500.067	23365.2	10416.4
500.233	23398.2	10420.8
500.4	23432.1	10425.2
500.567	23466.9	10429.5
500.734	23502.5	10433.7
500.9	23538.9	10437.9
501.067	23576.2	10442
501.234	23614.4	10446
501.4	23653.4	10449.9
501.567	23693.3	10453.8
501.734	23734	10457.6
501.901	23775.6	10461.3
502.067	23818	10464.9
502.234	23861.3	10468.4
502.401	23905.4	10471.8
502.568	23950.4	10475.2
502.734	23996.2	10478.5
502.901	24042.8	10481.7
503.068	24090.3	10484.8
503.234	24138.7	10487.8
503.401	24187.8	10490.7
503.568	24237.8	10493.5
503.735	24288.6	10496.3
503.901	24340.3	10498.9
504.068	24392.7	10501.4
504.235	24446	10503.9
504.401	24500.1	10506.2
504.568	24555.1	10508.5
504.735	24610.8	10510.7
504.902	24667.3	10512.7
505.068	24724.7	10514.7
505.235	24782.8	10516.5
505.402	24841.8	10518.3
505.569	24901.5	10519.9
505.735	24962	10521.4
505.902	25023.3	10522.9
506.069	25085.4	10524.2
506.235	25148.3	10525.4
506.402	25211.9	10526.5
506.569	25276.3	10527.5
506.736	25341.5	10528.4
506.902	25407.4	10529.2
507.069	25474.1	10529.9
507.236	25541.5	10530.4
507.402	25609.7	10530.8
507.569	25678.6	10531.2
507.736	25748.2	10531.4
507.903	25818.6	10531.5
508.069	25889.6	10531.4
508.236	25961.4	10531.3
508.403	26033.9	10531
508.57	26107.1	10530.6
508.736	26181	10530.1
508.903	26255.6	10529.5
509.07	26330.8	10528.7
509.236	26406.8	10527.9
509.403	26483.4	10526.9
509.57	26560.7	10525.7
509.737	26638.6	10524.5
509.903	26717.2	10523.1
510.07	26796.4	10521.6
510.237	26876.2	10520
510.403	26956.7	10518.2
510.57	27037.8	10516.3
510.737	27119.5	10514.3
510.904	27201.9	10512.2
511.07	27284.8	10509.9
511.237	27368.3	10507.5
511.404	27452.4	10505
511.571	27537.1	10502.3
511.737	27622.3	10499.5
511.904	27708.1	10496.6
512.071	27794.5	10493.5
512.237	27881.4	10490.3
512.404	27968.8	10486.9
512.571	28056.8	10483.5
512.738	28145.2	10479.9
512.904	28234.2	10476.1
513.071	28323.7	10472.3
513.238	28413.7	10468.2
513.404	28504.2	10464.1
513.571	28595.1	10459.8
513.738	28686.6	10455.4
513.905	28778.4	10450.8
514.071	28870.8	10446.1
514.238	28963.5	10441.3
514.405	29056.7	10436.3
514.572	29150.4	10431.2
514.738	29244.4	10425.9
514.905	29338.8	10420.5
515.072	29433.7	10415
515.238	29528.9	10409.3
515.405	29624.5	10403.5
515.572	29720.4	10397.5
515.739	29816.8	10391.4
515.905	29913.4	10385.2
516.072	30010.4	10378.8
516.239	30107.8	10372.3
516.405	30205.4	10365.6
516.572	30303.4	10358.8
516.739	30401.7	10351.9
516.906	30500.2	10344.8
517.072	30599.1	10337.6
517.239	30698.2	10330.2
517.406	30797.5	10322.7
517.573	30897.1	10315
517.739	30997	10307.2
517.906	31097.1	10299.3
518.073	31197.4	10291.2
518.239	31297.9	10283
518.406	31398.6	10274.7
518.573	31499.5	10266.2
518.74	31600.6	10257.5
518.906	31701.8	10248.8
519.073	31803.3	10239.8
519.24	31904.8	10230.8
519.406	32006.5	10221.6
519.573	32108.3	10212.2
519.74	32210.3	10202.7
519.907	32312.3	10193.1
520.073	32414.5	10183.4
520.24	32516.7	10173.5
520.407	32619	10163.4
520.574	32721.4	10153.3
520.74	32823.8	10142.9
520.907	32926.3	10132.5
521.074	33028.8	10121.9
521.24	33131.4	10111.2
521.407	33233.9	10100.3
521.574	33336.5	10089.3
521.741	33439	10078.2
521.907	33541.6	10066.9
522.074	33644.1	10055.5
522.241	33746.5	10043.9
522.407	33848.9	10032.2
522.574	33951.3	10020.4
522.741	34053.6	10008.5
522.908	34155.8	9996.4
523.074	34257.9	9984.18
523.241	34359.9	9971.84
523.408	34461.8	9959.36
523.575	34563.6	9946.74
523.741	34665.3	9934
523.908	34766.8	9921.13
524.075	34868.2	9908.13
524.241	34969.4	9894.99
524.408	35070.4	9881.73
524.575	35171.2	9868.35
524.742	35271.9	9854.83
524.908	35372.3	9841.19
525.075	35472.6	9827.42
525.242	35572.6	9813.52
525.408	35672.4	9799.5
525.575	35771.9	9785.36
525.742	35871.2	9771.09
525.909	35970.2	9756.7
526.075	36068.9	9742.18
526.242	36167.4	9727.55
526.409	36265.6	9712.79
526.576	36363.4	9697.92
526.742	36461	9682.92
526.909	36558.2	9667.81
527.076	36655.1	9652.57
527.242	36751.7	9637.22
527.409	36847.9	9621.76
527.576	36943.7	9606.18
527.743	37039.2	9590.48
527.909	37134.3	9574.67
528.076	37229	9558.74
528.243	37323.3	9542.71
528.409	37417.2	9526.56
528.576	37510.7	9510.3
528.743	37603.7	9493.93
528.91	37696.3	9477.45
529.076	37788.5	9460.87
529.243	37880.2	9444.17
529.41	37971.5	9427.37
529.577	38062.2	9410.47
529.743	38152.5	9393.46
529.91	38242.4	9376.34
530.077	38331.7	9359.13
530.243	38420.5	9341.81
530.41	38508.8	9324.39
530.577	38596.5	9306.87
530.744	38683.7	9289.25
530.91	38770.4	9271.53
531.077	38856.6	9253.71
531.244	38942.1	9235.8
531.41	39027.2	9217.79
531.577	39111.6	9199.69
531.744	39195.4	9181.5
531.911	39278.7	9163.21
532.077	39361.4	9144.83
532.244	39443.4	9126.36
532.411	39524.9	9107.8
532.578	39605.7	9089.15
532.744	39685.9	9070.42
532.911	39765.4	9051.6
533.078	39844.3	9032.69
533.244	39922.6	9013.7
533.411	40000.2	8994.62
533.578	40077.1	8975.47
533.745	40153.3	8956.23
533.911	40228.9	8936.91
534.078	40303.8	8917.51
534.245	40378	8898.03
534.411	40451.4	8878.48
534.578	40524.2	8858.85
534.745	40596.2	8839.14
534.912	40667.6	8819.37
535.078	40738.2	8799.51
535.245	40808	8779.59
535.412	40877.1	8759.59
535.579	40945.5	8739.53
535.745	41013.1	8719.4
535.912	41080	8699.19
536.079	41146.1	8678.93
536.245	41211.4	8658.59
536.412	41275.9	8638.2
536.579	41339.6	8617.74
536.746	41402.6	8597.21
536.912	41464.8	8576.63
537.079	41526.1	8555.99
537.246	41586.7	8535.28
537.412	41646.4	8514.52
537.579	41705.3	8493.7
537.746	41763.4	8472.83
537.913	41820.7	8451.9
538.079	41877.1	8430.92
538.246	41932.7	8409.89
538.413	41987.4	8388.8
538.58	42041.3	8367.67
538.746	42094.4	8346.48
538.913	42146.6	8325.25
539.08	42197.9	8303.97
539.246	42248.3	8282.65
539.413	42297.9	8261.28
539.58	42346.6	8239.86
539.747	42394.5	8218.41
539.913	42441.4	8196.91
540.08	42487.5	8175.37
540.247	42532.7	8153.79
540.413	42577	8132.18
540.58	42620.3	8110.52
540.747	42662.8	8088.84
540.914	42704.4	8067.11
541.08	42745.1	8045.35
541.247	42784.8	8023.56
541.414	42823.7	8001.74
541.581	42861.6	7979.89
541.747	42898.6	7958.01
541.914	42934.7	7936.1
542.081	42969.8	7914.16
542.247	43004	7892.19
542.414	43037.3	7870.2
542.581	43069.7	7848.19
542.748	43101.1	7826.15
542.914	43131.6	7804.09
543.081	43161.1	7782.01
543.248	43189.7	7759.91
543.414	43217.4	7737.79
543.581	43244.1	7715.65
543.748	43269.9	7693.5
543.915	43294.7	7671.33
544.081	43318.5	7649.14
544.248	43341.4	7626.95
544.415	43363.4	7604.73
544.582	43384.3	7582.51
544.748	43404.4	7560.28
544.915	43423.4	7538.03
545.082	43441.5	7515.78
545.248	43458.7	7493.52
545.415	43474.9	7471.25
545.582	43490.1	7448.98
545.749	43504.3	7426.7
545.915	43517.6	7404.42
546.082	43530	7382.13
546.249	43541.3	7359.85
546.415	43551.7	7337.56
546.582	43561.1	7315.27
546.749	43569.6	7292.99
546.916	43577.1	7270.7
547.082	43583.6	7248.42
547.249	43589.2	7226.15
547.416	43593.8	7203.88
547.583	43597.4	7181.61
547.749	43600	7159.35
547.916	43601.7	7137.1
548.083	43602.5	7114.85
548.249	43602.2	7092.62
548.416	43601	7070.4
548.583	43598.9	7048.19
548.75	43595.7	7025.99
548.916	43591.6	7003.8
549.083	43586.6	6981.63
549.25	43580.6	6959.47
549.416	43573.6	6937.32
549.583	43565.7	6915.2
549.75	43556.8	6893.09
549.917	43546.9	6871
550.083	43536.1	6848.93
550.25	43524.4	6826.88
550.417	43511.7	6804.85
550.584	43498	6782.84
550.75	43483.4	6760.85
550.917	43467.9	6738.89
551.084	43451.4	6716.95
551.25	43434	6695.04
551.417	43415.6	6673.15
551.584	43396.3	6651.28
551.751	43376.1	6629.45
551.917	43354.9	6607.64
552.084	43332.8	6585.86
552.251	43309.7	6564.12
552.417	43285.8	6542.4
552.584	43260.9	6520.71
552.751	43235.1	6499.05
552.918	43208.4	6477.43
553.084	43180.7	6455.84
553.251	43152.2	6434.28
553.418	43122.7	6412.76
553.585	43092.4	6391.27
553.751	43061.1	6369.82
553.918	43028.9	6348.41
554.085	42995.9	6327.03
554.251	42961.9	6305.69
554.418	42927	6284.39
554.585	42891.3	6263.13
554.752	42854.7	6241.91
554.918	42817.2	6220.73
555.085	42778.8	6199.6
555.252	42739.5	6178.5
555.418	42699.4	6157.45
555.585	42658.4	6136.43
555.752	42616.6	6115.47
555.919	42573.8	6094.54
556.085	42530.3	6073.67
556.252	42485.9	6052.83
556.419	42440.6	6032.05
556.586	42394.5	6011.31
556.752	42347.5	5990.62
556.919	42299.7	5969.97
557.086	42251.1	5949.38
557.252	42201.7	5928.83
557.419	42151.4	5908.33
557.586	42100.3	5887.88
557.753	42048.4	5867.48
557.919	41995.7	5847.14
558.086	41942.2	5826.84
558.253	41887.9	5806.6
558.419	41832.8	5786.41
558.586	41776.9	5766.27
558.753	41720.2	5746.19
558.92	41662.8	5726.16
559.086	41604.5	5706.18
559.253	41545.5	5686.26
559.42	41485.7	5666.39
559.587	41425.2	5646.58
559.753	41363.9	5626.83
559.92	41301.8	5607.13
560.087	41239	5587.49
560.253	41175.5	5567.9
560.42	41111.2	5548.38
560.587	41046.2	5528.91
560.754	40980.4	5509.5
560.92	40914	5490.15
561.087	40846.8	5470.86
561.254	40778.9	5451.62
561.42	40710.3	5432.45
561.587	40641	5413.34
561.754	40571	5394.29
561.921	40500.3	5375.3
562.087	40428.9	5356.37
562.254	40356.9	5337.5
562.421	40284.1	5318.7
562.588	40210.7	5299.95
562.754	40136.7	5281.27
562.921	40062	5262.65
563.088	39986.6	5244.1
563.254	39910.6	5225.61
563.421	39833.9	5207.18
563.588	39756.6	5188.82
563.755	39678.7	5170.52
563.921	39600.1	5152.28
564.088	39520.9	5134.11
564.255	39441.1	5116
564.421	39360.8	5097.96
564.588	39279.8	5079.99
564.755	39198.2	5062.08
564.922	39116	5044.23
565.088	39033.2	5026.45
565.255	38949.9	5008.74
565.422	38865.9	4991.09
565.589	38781.5	4973.51
565.755	38696.4	4956
565.922	38610.8	4938.56
566.089	38524.7	4921.18
566.255	38438	4903.86
566.422	38350.7	4886.62
566.589	38263	4869.44
566.756	38174.7	4852.33
566.922	38085.8	4835.29
567.089	37996.5	4818.31
567.256	37906.7	4801.41
567.422	37816.3	4784.57
567.589	37725.5	4767.8
567.756	37634.2	4751.1
567.923	37542.4	4734.46
568.089	37450.1	4717.9
568.256	37357.3	4701.4
568.423	37264.1	4684.97
568.59	37170.4	4668.61
568.756	37076.2	4652.32
568.923	36981.7	4636.1
569.09	36886.6	4619.95
569.256	36791.1	4603.86
569.423	36695.2	4587.85
569.59	36598.9	4571.9
569.757	36502.2	4556.02
569.923	36405	4540.21
570.09	36307.4	4524.47
570.257	36209.5	4508.8
570.423	36111.1	4493.2
570.59	36012.3	4477.67
570.757	35913.2	4462.2
570.924	35813.7	4446.81
571.09	35713.8	4431.48
571.257	35613.5	4416.22
571.424	35512.9	4401.03
571.591	35412	4385.92
571.757	35310.6	4370.86
571.924	35209	4355.88
572.091	35107	4340.97
572.257	35004.7	4326.13
572.424	34902	4311.35
572.591	34799.1	4296.64
572.758	34695.8	4282
572.924	34592.2	4267.43
573.091	34488.3	4252.93
573.258	34384.1	4238.5
573.424	34279.7	4224.13
573.591	34174.9	4209.84
573.758	34069.9	4195.61
573.925	33964.6	4181.45
574.091	33859	4167.35
574.258	33753.2	4153.33
574.425	33647.1	4139.37
574.592	33540.8	4125.48
574.758	33434.2	4111.66
574.925	33327.4	4097.9
575.092	33220.3	4084.21
575.258	33113.1	4070.59
575.425	33005.6	4057.04
575.592	32897.9	4043.55
575.759	32790	4030.13
575.925	32681.8	4016.77
576.092	32573.5	4003.49
576.259	32465	3990.26
576.425	32356.3	3977.11
576.592	32247.4	3964.02
576.759	32138.4	3950.99
576.926	32029.1	3938.03
577.092	31919.8	3925.14
577.259	31810.2	3912.31
577.426	31700.5	3899.55
577.593	31590.6	3886.85
577.759	31480.6	3874.21
577.926	31370.5	3861.64
578.093	31260.2	3849.14
578.259	31149.8	3836.69
578.426	31039.3	3824.32
578.593	30928.7	3812
578.76	30817.9	3799.75
578.926	30707	3787.56
579.093	30596.1	3775.44
579.26	30485	3763.38
579.426	30373.9	3751.38
579.593	30262.6	3739.44
579.76	30151.3	3727.57
579.927	30039.9	3715.75
580.093	29928.4	3704
580.26	29816.9	3692.31
580.427	29705.3	3680.68
580.594	29593.6	3669.12
580.76	29481.9	3657.61
580.927	29370.2	3646.16
581.094	29258.4	3634.78
581.26	29146.5	3623.45
581.427	29034.7	3612.18
581.594	28922.8	3600.98
581.761	28810.8	3589.83
581.927	28698.9	3578.74
582.094	28586.9	3567.71
582.261	28475	3556.74
582.427	28363	3545.83
582.594	28251	3534.97
582.761	28139.1	3524.18
582.928	28027.1	3513.44
583.094	27915.2	3502.75
583.261	27803.2	3492.13
583.428	27691.3	3481.56
583.595	27579.4	3471.05
583.761	27467.6	3460.59
583.928	27355.8	3450.19
584.095	27244	3439.85
584.261	27132.3	3429.56
584.428	27020.6	3419.32
584.595	26909	3409.14
584.762	26797.4	3399.02
584.928	26685.9	3388.95
585.095	26574.4	3378.93
585.262	26463	3368.97
585.428	26351.7	3359.05
585.595	26240.5	3349.2
585.762	26129.3	3339.39
585.929	26018.2	3329.64
586.095	25907.3	3319.94
586.262	25796.4	3310.29
586.429	25685.6	3300.7
586.596	25574.9	3291.15
586.762	25464.3	3281.66
586.929	25353.8	3272.21
587.096	25243.4	3262.82
587.262	25133.2	3253.48
587.429	25023	3244.18
587.596	24913	3234.94
587.763	24803.1	3225.75
587.929	24693.3	3216.6
588.096	24583.7	3207.5
588.263	24474.2	3198.45
588.429	24364.8	3189.45
588.596	24255.6	3180.5
588.763	24146.6	3171.6
588.93	24037.6	3162.74
589.096	23928.9	3153.92
589.263	23820.2	3145.16
589.43	23711.8	3136.44
589.597	23603.5	3127.77
589.763	23495.4	3119.14
589.93	23387.4	3110.56
590.097	23279.6	3102.02
590.263	23172	3093.53
590.43	23064.6	3085.08
590.597	22957.3	3076.67
590.764	22850.3	3068.31
590.93	22743.4	3059.99
591.097	22636.7	3051.72
591.264	22530.2	3043.49
591.43	22423.9	3035.3
591.597	22317.8	3027.15
591.764	22211.9	3019.05
591.931	22106.2	3010.98
592.097	22000.7	3002.96
592.264	21895.4	2994.98
592.431	21790.3	2987.04
592.598	21685.5	2979.14
592.764	21580.8	2971.28
592.931	21476.4	2963.46
593.098	21372.2	2955.68
593.264	21268.3	2947.93
593.431	21164.5	2940.23
593.598	21061	2932.57
593.765	20957.7	2924.94
593.931	20854.7	2917.35
594.098	20751.9	2909.8
594.265	20649.3	2902.29
594.431	20547	2894.81
594.598	20444.9	2887.37
594.765	20343	2879.97
594.932	20241.4	2872.6
595.098	20140.1	2865.27
595.265	20039	2857.97
595.432	19938.2	2850.71
595.599	19837.6	2843.48
595.765	19737.3	2836.29
595.932	19637.2	2829.13
596.099	19537.4	2822.01
596.265	19437.9	2814.92
596.432	19338.6	2807.87
596.599	19239.6	2800.84
596.766	19140.9	2793.85
596.932	19042.4	2786.89
597.099	18944.2	2779.97
597.266	18846.3	2773.08
597.432	18748.7	2766.21
597.599	18651.3	2759.38
597.766	18554.3	2752.59
597.933	18457.5	2745.82
598.099	18361	2739.08
598.266	18264.7	2732.37
598.433	18168.8	2725.69
598.6	18073.2	2719.05
598.766	17977.8	2712.43
598.933	17882.7	2705.84
599.1	17788	2699.28
599.266	17693.5	2692.75
599.433	17599.3	2686.24
599.6	17505.4	2679.77
599.767	17411.8	2673.32
599.933	17318.6	2666.9
600.1	17225.6	2660.5
600.267	17132.9	2654.14
600.433	17040.5	2647.8
600.6	16948.4	2641.49
600.767	16856.7	2635.2
600.934	16765.2	2628.94
601.1	16674	2622.7
601.267	16583.2	2616.49
601.434	16492.7	2610.31
601.601	16402.4	2604.15
601.767	16312.5	2598.01
601.934	16222.9	2591.9
602.101	16133.6	2585.81
602.267	16044.7	2579.75
602.434	15956	2573.71
602.601	15867.7	2567.69
602.768	15779.7	2561.7
602.934	15692	2555.73
603.101	15604.6	2549.78
603.268	15517.5	2543.85
603.434	15430.8	2537.95
603.601	15344.4	2532.06
603.768	15258.3	2526.2
603.935	15172.5	2520.36
604.101	15087.1	2514.54
604.268	15002	2508.75
604.435	14917.2	2502.97
604.602	14832.7	2497.21
604.768	14748.6	2491.48
604.935	14664.7	2485.76
605.102	14581.2	2480.06
605.268	14498.1	2474.38
605.435	14415.3	2468.73
605.602	14332.8	2463.09
605.769	14250.6	2457.47
605.935	14168.7	2451.86
606.102	14087.2	2446.28
606.269	14006	2440.71
606.435	13925.2	2435.17
606.602	13844.7	2429.64
606.769	13764.5	2424.12
606.936	13684.6	2418.63
607.102	13605.1	2413.15
607.269	13525.9	2407.69
607.436	13447.1	2402.24
607.603	13368.5	2396.81
607.769	13290.4	2391.4
607.936	13212.5	2386
608.103	13135	2380.62
608.269	13057.8	2375.26
608.436	12980.9	2369.91
608.603	12904.4	2364.57
608.77	12828.2	2359.25
608.936	12752.4	2353.95
609.103	12676.9	2348.66
609.27	12601.7	2343.38
609.436	12526.8	2338.12
609.603	12452.3	2332.87
609.77	12378.1	2327.64
609.937	12304.3	2322.42
610.103	12230.8	2317.21
610.27	12157.6	2312.02
610.437	12084.8	2306.84
610.604	12012.3	2301.67
610.77	11940.1	2296.51
610.937	11868.3	2291.37
611.104	11796.8	2286.24
611.27	11725.6	2281.12
611.437	11654.8	2276.02
611.604	11584.3	2270.92
611.771	11514.1	2265.84
611.937	11444.3	2260.77
612.104	11374.8	2255.71
612.271	11305.6	2250.66
612.437	11236.8	2245.63
612.604	11168.3	2240.6
612.771	11100.1	2235.58
612.938	11032.2	2230.58
613.104	10964.7	2225.58
613.271	10897.6	2220.6
613.438	10830.7	2215.63
613.605	10764.2	2210.66
613.771	10698	2205.71
613.938	10632.1	2200.76
614.105	10566.6	2195.83
614.271	10501.4	2190.9
614.438	10436.5	2185.99
614.605	10372	2181.08
614.772	10307.8	2176.18
614.938	10243.9	2171.29
615.105	10180.3	2166.41
615.272	10117.1	2161.54
615.438	10054.2	2156.67
615.605	9991.6	2151.82
615.772	9929.34	2146.97
615.939	9867.4	2142.13
616.105	9805.79	2137.3
616.272	9744.5	2132.48
616.439	9683.53	2127.66
616.606	9622.89	2122.85
616.772	9562.56	2118.05
616.939	9502.56	2113.26
617.106	9442.87	2108.47
617.272	9383.51	2103.69
617.439	9324.46	2098.92
617.606	9265.74	2094.15
617.773	9207.33	2089.39
617.939	9149.24	2084.64
618.106	9091.46	2079.9
618.273	9034	2075.16
618.439	8976.86	2070.42
618.606	8920.03	2065.7
618.773	8863.51	2060.98
618.94	8807.31	2056.26
619.106	8751.42	2051.55
619.273	8695.84	2046.85
619.44	8640.57	2042.15
619.607	8585.61	2037.46
619.773	8530.96	2032.77
619.94	8476.62	2028.09
620.107	8422.59	2023.42
620.273	8368.86	2018.75
620.44	8315.45	2014.08
620.607	8262.33	2009.42
620.774	8209.52	2004.76
620.94	8157.02	2000.11
621.107	8104.82	1995.47
621.274	8052.92	1990.83
621.44	8001.33	1986.19
621.607	7950.03	1981.56
621.774	7899.03	1976.93
621.941	7848.34	1972.31
622.107	7797.94	1967.69
622.274	7747.84	1963.08
622.441	7698.04	1958.47
622.608	7648.53	1953.86
622.774	7599.32	1949.26
622.941	7550.4	1944.66
623.108	7501.77	1940.07
623.274	7453.44	1935.48
623.441	7405.4	1930.89
623.608	7357.65	1926.31
623.775	7310.19	1921.73
623.941	7263.02	1917.16
624.108	7216.14	1912.59
624.275	7169.54	1908.02
624.441	7123.23	1903.45
624.608	7077.21	1898.89
624.775	7031.47	1894.33
624.942	6986.01	1889.78
625.108	6940.83	1885.23
625.275	6895.94	1880.68
625.442	6851.33	1876.14
625.609	6807	1871.59
625.775	6762.95	1867.05
625.942	6719.17	1862.52
626.109	6675.67	1857.99
626.275	6632.45	1853.46
626.442	6589.5	1848.93
626.609	6546.83	1844.4
626.776	6504.43	1839.88
626.942	6462.31	1835.36
627.109	6420.45	1830.85
627.276	6378.86	1826.34
627.442	6337.55	1821.82
627.609	6296.5	1817.32
627.776	6255.72	1812.81
627.943	6215.21	1808.31
628.109	6174.96	1803.81
628.276	6134.97	1799.31
628.443	6095.25	1794.81
628.61	6055.79	1790.32
628.776	6016.6	1785.83
628.943	5977.66	1781.34
629.11	5938.99	1776.86
629.276	5900.57	1772.37
629.443	5862.41	1767.89
629.61	5824.5	1763.41
629.777	5786.86	1758.93
629.943	5749.46	1754.46
630.11	5712.32	1749.99
630.277	5675.44	1745.52
630.443	5638.8	1741.05
630.61	5602.42	1736.58
630.777	5566.28	1732.12
630.944	5530.4	1727.66
631.11	5494.76	1723.2
631.277	5459.37	1718.74
631.444	5424.22	1714.28
631.611	5389.32	1709.83
631.777	5354.66	1705.38
631.944	5320.24	1700.93
632.111	5286.07	1696.48
632.277	5252.14	1692.04
632.444	5218.44	1687.6
632.611	5184.99	1683.16
632.778	5151.77	1678.72
632.944	5118.79	1674.28
633.111	5086.04	1669.85
633.278	5053.53	1665.41
633.444	5021.25	1660.98
633.611	4989.21	1656.55
633.778	4957.39	1652.13
633.945	4925.81	1647.7
634.111	4894.46	1643.28
634.278	4863.33	1638.86
634.445	4832.43	1634.44
634.612	4801.76	1630.02
634.778	4771.32	1625.61
634.945	4741.1	1621.2
635.112	4711.1	1616.79
635.278	4681.32	1612.38
635.445	4651.77	1607.97
635.612	4622.44	1603.57
635.779	4593.32	1599.17
635.945	4564.43	1594.77
636.112	4535.75	1590.37
636.279	4507.29	1585.97
636.445	4479.04	1581.58
636.612	4451.01	1577.19
636.779	4423.19	1572.8
636.946	4395.59	1568.41
637.112	4368.19	1564.03
637.279	4341.01	1559.64
637.446	4314.04	1555.26
637.613	4287.27	1550.88
637.779	4260.71	1546.51
637.946	4234.36	1542.13
638.113	4208.22	1537.76
638.279	4182.27	1533.39
638.446	4156.54	1529.02
638.613	4131	1524.66
638.78	4105.67	1520.3
638.946	4080.53	1515.94
639.113	4055.6	1511.58
639.28	4030.87	1507.22
639.446	4006.33	1502.87
639.613	3981.99	1498.52
639.78	3957.84	1494.17
639.947	3933.89	1489.83
640.113	3910.14	1485.48
640.28	3886.58	1481.14
640.447	3863.21	1476.81
640.614	3840.02	1472.47
640.78	3817.03	1468.14
640.947	3794.23	1463.81
641.114	3771.62	1459.48
641.28	3749.2	1455.16
641.447	3726.96	1450.83
641.614	3704.9	1446.51
641.781	3683.03	1442.2
641.947	3661.34	1437.88
642.114	3639.84	1433.57
642.281	3618.52	1429.26
642.447	3597.37	1424.96
642.614	3576.41	1420.66
642.781	3555.63	1416.36
642.948	3535.02	1412.06
643.114	3514.59	1407.77
643.281	3494.34	1403.48
643.448	3474.26	1399.19
643.615	3454.35	1394.91
643.781	3434.62	1390.62
643.948	3415.06	1386.35
644.115	3395.67	1382.07
644.281	3376.46	1377.8
644.448	3357.41	1373.53
644.615	3338.53	1369.27
644.782	3319.82	1365
644.948	3301.27	1360.75
645.115	3282.89	1356.49
645.282	3264.68	1352.24
645.448	3246.62	1347.99
645.615	3228.74	1343.75
645.782	3211.01	1339.5
645.949	3193.45	1335.27
646.115	3176.04	1331.03
646.282	3158.8	1326.8
646.449	3141.72	1322.57
646.616	3124.79	1318.35
646.782	3108.02	1314.13
646.949	3091.41	1309.92
647.116	3074.95	1305.7
647.282	3058.64	1301.49
647.449	3042.49	1297.29
647.616	3026.49	1293.09
647.783	3010.65	1288.89
647.949	2994.95	1284.7
648.116	2979.41	1280.51
648.283	2964.01	1276.33
648.449	2948.76	1272.15
648.616	2933.66	1267.97
648.783	2918.71	1263.8
648.95	2903.9	1259.63
649.116	2889.24	1255.47
649.283	2874.73	1251.31
649.45	2860.35	1247.15
649.617	2846.12	1243
649.783	2832.03	1238.85
649.95	2818.08	1234.71
650.117	2804.27	1230.57
650.283	2790.6	1226.44
650.45	2777.07	1222.31
650.617	2763.68	1218.19
650.784	2750.42	1214.07
650.95	2737.3	1209.95
651.117	2724.32	1205.84
651.284	2711.47	1201.74
651.45	2698.75	1197.64
651.617	2686.17	1193.54
651.784	2673.72	1189.45
651.951	2661.4	1185.36
652.117	2649.21	1181.28
652.284	2637.15	1177.2
652.451	2625.22	1173.13
652.618	2613.42	1169.07
652.784	2601.74	1165
652.951	2590.19	1160.95
653.118	2578.77	1156.9
653.284	2567.47	1152.85
653.451	2556.3	1148.81
653.618	2545.25	1144.77
653.785	2534.33	1140.74
653.951	2523.52	1136.72
654.118	2512.84	1132.7
654.285	2502.28	1128.68
654.451	2491.84	1124.67
654.618	2481.52	1120.67
654.785	2471.32	1116.67
654.952	2461.23	1112.68
655.118	2451.26	1108.69
655.285	2441.41	1104.71
655.452	2431.67	1100.74
655.619	2422.05	1096.77
655.785	2412.54	1092.8
655.952	2403.15	1088.84
656.119	2393.87	1084.89
656.285	2384.7	1080.94
656.452	2375.64	1077
656.619	2366.69	1073.07
656.786	2357.86	1069.14
656.952	2349.13	1065.22
657.119	2340.51	1061.3
657.286	2332	1057.39
657.452	2323.59	1053.48
657.619	2315.29	1049.58
657.786	2307.1	1045.69
657.953	2299.01	1041.8
658.119	2291.03	1037.92
658.286	2283.15	1034.05
658.453	2275.38	1030.18
658.62	2267.7	1026.32
658.786	2260.13	1022.47
658.953	2252.66	1018.62
659.12	2245.29	1014.77
659.286	2238.02	1010.94
659.453	2230.85	1007.11
659.62	2223.78	1003.29
659.787	2216.8	999.471
659.953	2209.93	995.661
660.12	2203.15	991.858
660.287	2196.46	988.062
660.453	2189.87	984.272
660.62	2183.38	980.49
660.787	2176.98	976.714
660.954	2170.67	972.944
661.12	2164.46	969.182
661.287	2158.33	965.427
661.454	2152.3	961.678
661.621	2146.36	957.936
661.787	2140.51	954.202
661.954	2134.75	950.474
662.121	2129.08	946.753
662.287	2123.5	943.04
662.454	2118.01	939.333
662.621	2112.6	935.634
662.788	2107.28	931.941
662.954	2102.05	928.256
663.121	2096.9	924.578
663.288	2091.84	920.908
663.454	2086.86	917.244
663.621	2081.96	913.588
663.788	2077.15	909.939
663.955	2072.42	906.298
664.121	2067.77	902.664
664.288	2063.21	899.037
664.455	2058.72	895.418
664.622	2054.32	891.806
664.788	2049.99	888.202
664.955	2045.74	884.606
665.122	2041.58	881.016
665.288	2037.49	877.435
665.455	2033.48	873.861
665.622	2029.54	870.295
665.789	2025.68	866.736
665.955	2021.9	863.185
666.122	2018.19	859.642
666.289	2014.56	856.106
666.455	2011	852.578
666.622	2007.52	849.058
666.789	2004.11	845.546
666.956	2000.77	842.042
667.122	1997.5	838.545
667.289	1994.31	835.056
667.456	1991.19	831.576
667.623	1988.13	828.103
667.789	1985.15	824.638
667.956	1982.24	821.181
668.123	1979.39	817.732
668.289	1976.62	814.292
668.456	1973.91	810.859
668.623	1971.27	807.434
668.79	1968.69	804.017
668.956	1966.19	800.609
669.123	1963.74	797.208
669.29	1961.37	793.816
669.456	1959.06	790.432
669.623	1956.81	787.056
669.79	1954.63	783.688
669.957	1952.51	780.329
670.123	1950.45	776.978
670.29	1948.46	773.635
670.457	1946.53	770.3
670.624	1944.66	766.974
670.79	1942.85	763.656
670.957	1941.1	760.346
671.124	1939.42	757.045
671.29	1937.79	753.752
671.457	1936.22	750.468
671.624	1934.71	747.191
671.791	1933.26	743.924
671.957	1931.86	740.665
672.124	1930.52	737.414
672.291	1929.24	734.172
672.457	1928.02	730.938
672.624	1926.85	727.713
672.791	1925.74	724.496
672.958	1924.68	721.288
673.124	1923.68	718.088
673.291	1922.73	714.897
673.458	1921.84	711.715
673.625	1921	708.541
673.791	1920.21	705.376
673.958	1919.47	702.219
674.125	1918.79	699.071
674.291	1918.16	695.932
674.458	1917.57	692.802
674.625	1917.04	689.68
674.792	1916.56	686.567
674.958	1916.13	683.462
675.125	1915.75	680.366
675.292	1915.42	677.279
675.458	1915.14	674.201
675.625	1914.9	671.131
675.792	1914.71	668.071
675.959	1914.57	665.019
676.125	1914.48	661.976
676.292	1914.43	658.941
676.459	1914.43	655.916
676.626	1914.48	652.899
676.792	1914.57	649.891
676.959	1914.71	646.892
677.126	1914.89	643.901
677.292	1915.11	640.92
677.459	1915.38	637.947
677.626	1915.69	634.984
677.793	1916.04	632.029
677.959	1916.44	629.083
678.126	1916.88	626.146
678.293	1917.36	623.218
678.459	1917.88	620.298
678.626	1918.45	617.388
678.793	1919.05	614.487
678.96	1919.69	611.594
679.126	1920.38	608.711
679.293	1921.1	605.836
679.46	1921.87	602.97
679.627	1922.67	600.113
679.793	1923.51	597.266
679.96	1924.39	594.427
680.127	1925.3	591.597
680.293	1926.25	588.776
680.46	1927.24	585.964
680.627	1928.27	583.161
680.794	1929.33	580.367
680.96	1930.43	577.581
681.127	1931.57	574.805
681.294	1932.74	572.038
681.46	1933.94	569.28
681.627	1935.18	566.531
681.794	1936.45	563.79
681.961	1937.76	561.059
682.127	1939.1	558.337
682.294	1940.47	555.624
682.461	1941.88	552.919
682.628	1943.32	550.224
682.794	1944.79	547.538
682.961	1946.29	544.86
683.128	1947.83	542.192
[truncated: 701 more rows]

## Sheet: Supplementary Fig. 2
2 q / °	simulated	2 q / °	experiment
5	0	5	4
5.02	0	5.01	4
5.04	0	5.02	4
5.06	0	5.03	4
5.08	0	5.04	16
5.1	0	5.05	15
5.12	0	5.06	27
5.14	0	5.07	27
5.16	0	5.08	31
5.18	0	5.09	37
5.2	0	5.1	25
5.22	0	5.11	17
5.24	0	5.12	11
5.26	0	5.13	14
5.28	0	5.14	16
5.3	0	5.15	6
5.32	0	5.16	14
5.34	0	5.17	17
5.36	0	5.18	17
5.38	0	5.19	16
5.4	0	5.2	13
5.42	0	5.21	7
5.44	0	5.22	2
5.46	0	5.23	9
5.48	0	5.24	0
5.5	0	5.25	0
5.52	0	5.26	0
5.54	0	5.27	6
5.56	0	5.28	13
5.58	0	5.29	9
5.6	0	5.3	19
5.62	0	5.31	23
5.64	0	5.32	18
5.66	0	5.33	16
5.68	0	5.34	15
5.7	0	5.35	11
5.72	0	5.36	9
5.74	0	5.37	12
5.76	0	5.38	9
5.78	0	5.39	4
5.8	0	5.4	13
5.82	0	5.41	25
5.84	0	5.42	23
5.86	0	5.43	29
5.88	0	5.44	30
5.9	0	5.45	18
5.92	0	5.46	18
5.94	0	5.47	11
5.96	0	5.48	0
5.98	0	5.49	0
6	0	5.5	0
6.02	0	5.51	0
6.04	0	5.52	0
6.06	0	5.53	9
6.08	0	5.54	14
6.1	0	5.55	22
6.12	0	5.56	24
6.14	0	5.57	17
6.16	0	5.58	16
6.18	2.28633	5.59	10
6.2	2.35091	5.6	3
6.22	2.41827	5.61	8
6.24	2.48857	5.62	11
6.26	2.56198	5.63	20
6.28	2.63868	5.64	26
6.3	2.71888	5.65	33
6.32	2.80278	5.66	24
6.34	2.89063	5.67	29
6.36	2.98268	5.68	37
6.38	3.07919	5.69	32
6.4	3.18045	5.7	22
6.42	3.2868	5.71	24
6.44	3.39856	5.72	18
6.46	3.51612	5.73	13
6.48	3.63988	5.74	9
6.5	3.77029	5.75	9
6.52	3.90783	5.76	12
6.54	4.05304	5.77	19
6.56	4.20648	5.78	20
6.58	4.36879	5.79	22
6.6	4.54068	5.8	14
6.62	4.7229	5.81	17
6.64	4.91631	5.82	13
6.66	5.12184	5.83	9
6.68	5.34051	5.84	11
6.7	5.57348	5.85	12
6.72	5.82202	5.86	16
6.74	6.08755	5.87	12
6.76	6.37164	5.88	15
6.78	6.67606	5.89	17
6.8	7.00281	5.9	14
6.82	7.35411	5.91	22
6.84	7.7325	5.92	20
6.86	8.1408	5.93	24
6.88	8.58228	5.94	22
6.9	9.0606	5.95	18
6.92	9.57998	5.96	9
6.94	10.1453	5.97	6
6.96	10.7718	5.98	9
6.98	11.4467	5.99	4
7	12.1869	6	0
7.02	13.0012	6.01	0
7.04	13.8996	6.02	2
7.06	14.8943	6.03	13
7.08	15.9995	6.04	15
7.1	17.232	6.05	19
7.12	18.6121	6.06	21
7.14	20.1644	6.07	26
7.16	21.9185	6.08	34
7.18	23.9109	6.09	30
7.2	26.1865	6.1	13
7.22	28.8013	6.11	12
7.24	31.826	6.12	21
7.26	35.3503	6.13	24
7.28	39.4897	6.14	23
7.3	44.3948	6.15	28
7.32	50.2649	6.16	26
7.34	57.3678	6.17	33
7.36	66.0697	6.18	44
7.38	76.8814	6.19	28
7.4	90.5311	6.2	17
7.42	108.085	6.21	20
7.44	131.162	6.22	30
7.46	162.375	6.23	30
7.48	206.353	6.24	35
7.5	272.12	6.25	35
7.52	377.561	6.26	28
7.54	554.749	6.27	38
7.56	850.219	6.28	32
7.58	1307.37	6.29	17
7.6	1890.72	6.3	18
7.62	2297.19	6.31	21
7.64	2110.89	6.32	17
7.66	1543.33	6.33	14
7.68	1019.29	6.34	11
7.7	660.242	6.35	4
7.72	440.096	6.36	9
7.74	309.674	6.37	23
7.76	230.302	6.38	32
7.78	178.751	6.39	40
7.8	142.977	6.4	43
7.82	116.923	6.41	50
7.84	97.3186	6.42	50
7.86	82.2067	6.43	54
7.88	70.326	6.44	47
7.9	60.8265	6.45	45
7.92	53.1179	6.46	45
7.94	46.7811	6.47	46
7.96	41.5118	6.48	46
7.98	37.0854	6.49	39
8	33.3332	6.5	28
8.02	30.1267	6.51	28
8.04	27.3669	6.52	32
8.06	24.9763	6.53	38
8.08	22.894	6.54	34
8.1	21.0718	6.55	43
8.12	29.3594	6.56	41
8.14	28.2291	6.57	31
8.16	27.2774	6.58	26
8.18	26.4862	6.59	26
8.2	25.8643	6.6	26
8.22	25.3621	6.61	23
8.24	25.4048	6.62	18
8.26	25.2054	6.63	23
8.28	25.1905	6.64	23
8.3	25.434	6.65	27
8.32	26.0738	6.66	26
8.34	27.3081	6.67	20
8.36	29.3097	6.68	21
8.38	31.864	6.69	36
8.4	33.5512	6.7	35
8.42	32.7043	6.71	22
8.44	30.4538	6.72	15
8.46	28.5381	6.73	13
8.48	27.3907	6.74	6
8.5	26.8801	6.75	11
8.52	26.7971	6.76	11
8.54	26.9829	6.77	5
8.56	27.3446	6.78	8
8.58	27.8358	6.79	28
8.6	28.4351	6.8	27
8.62	29.1324	6.81	29
8.64	29.9238	6.82	37
8.66	30.809	6.83	36
8.68	31.7899	6.84	32
8.7	32.8703	6.85	27
8.72	34.0558	6.86	13
8.74	35.3534	6.87	3
8.76	36.7715	6.88	5
8.78	38.3202	6.89	9
8.8	40.0112	6.9	8
8.82	41.8581	6.91	18
8.84	43.8767	6.92	27
8.86	46.085	6.93	33
8.88	48.5042	6.94	30
8.9	51.1586	6.95	27
8.92	54.0764	6.96	28
8.94	57.2906	6.97	32
8.96	60.8397	6.98	27
8.98	64.7688	6.99	22
9	69.1313	7	28
9.02	73.9903	7.01	26
9.04	79.4214	7.02	20
9.06	85.5148	7.03	17
9.08	92.3798	7.04	19
9.1	97.9598	7.05	21
9.12	106.854	7.06	17
9.14	117.015	7.07	14
9.16	128.692	7.08	12
9.18	142.202	7.09	19
9.2	157.948	7.1	28
9.22	176.446	7.11	26
9.24	198.375	7.12	24
9.26	224.629	7.13	21
9.28	256.415	7.14	23
9.3	295.383	7.15	22
9.32	343.84	7.16	11
9.34	405.081	7.17	8
9.36	483.945	7.18	0
9.38	587.815	7.19	1
9.4	728.702	7.2	9
9.42	928.144	7.21	14
9.44	1228.38	7.22	0
9.46	1712.64	7.23	0
9.48	2527.33	7.24	9
9.5	3878.01	7.25	11
9.52	5937.76	7.26	7
9.54	8468.61	7.27	0
9.56	10000	7.28	3
9.58	8917.27	7.29	12
9.6	6447.24	7.3	10
9.62	4307.04	7.31	5
9.64	2907.99	7.32	3
9.66	2112.79	7.33	1
9.68	1685.83	7.34	3
9.7	1392.96	7.35	10
9.72	1104.07	7.36	19
9.74	846.579	7.37	17
9.76	652.45	7.38	22
9.78	515.157	7.39	21
9.8	418.602	7.4	6
9.82	348.907	7.41	0
9.84	296.57	7.42	0
9.86	255.801	7.43	2
9.88	223.158	7.44	0
9.9	196.524	7.45	9
9.92	174.462	7.46	21
9.94	155.962	7.47	25
9.96	140.286	7.48	33
9.98	126.88	7.49	30
10	115.321	7.5	30
10.02	105.283	7.51	31
10.04	96.507	7.52	29
10.06	88.7893	7.53	26
10.08	81.9653	7.54	20
10.1	75.9014	7.55	23
10.12	70.4883	7.56	20
10.14	65.6358	7.57	32
10.16	61.2689	7.58	46
10.18	57.3245	7.59	49
10.2	53.7498	7.6	65
10.22	50.4999	7.61	76
10.24	47.5365	7.62	76
10.26	44.8268	7.63	80
10.28	42.3427	7.64	80
10.3	40.0597	7.65	76
10.32	37.9566	7.66	76
10.34	36.0151	7.67	84
10.36	35.1421	7.68	98
10.38	33.5028	7.69	111
10.4	31.9833	7.7	136
10.42	30.5725	7.71	146
10.44	29.7325	7.72	137
10.46	28.5246	7.73	126
10.48	27.4001	7.74	106
10.5	26.3522	7.75	76
10.52	25.3747	7.76	56
10.54	24.4624	7.77	33
10.56	23.6102	7.78	23
10.58	22.8138	7.79	21
10.6	22.0693	7.8	28
10.62	21.3732	7.81	26
10.64	20.7224	7.82	19
10.66	20.1138	7.83	14
10.68	19.5452	7.84	15
10.7	19.014	7.85	7
10.72	18.5184	7.86	8
10.74	18.0564	7.87	8
10.76	17.6264	7.88	5
10.78	17.2271	7.89	5
10.8	16.8571	7.9	11
10.82	16.5154	7.91	14
10.84	16.201	7.92	8
10.86	15.9132	7.93	4
10.88	15.6514	7.94	11
10.9	15.4151	7.95	3
10.92	15.204	7.96	0
10.94	15.018	7.97	0
10.96	14.8569	7.98	0
10.98	14.7211	7.99	0
11	14.6107	8	0
11.02	4.85783	8.01	0
11.04	5.05984	8.02	0
11.06	5.27921	8.03	0
11.08	5.51768	8.04	0
11.1	5.77721	8.05	0
11.12	6.06003	8.06	0
11.14	6.36872	8.07	0
11.16	6.28457	8.08	0
11.18	6.66558	8.09	0
11.2	7.08231	8.1	0
11.22	7.53937	8.11	0
11.24	8.04215	8.12	2
11.26	8.59694	8.13	0
11.28	9.21117	8.14	4
11.3	10.339	8.15	9
11.32	11.1128	8.16	10
11.34	11.9785	8.17	8
11.36	12.9513	8.18	2
11.38	14.0497	8.19	3
11.4	15.2964	8.2	5
11.42	16.7196	8.21	15
11.44	18.3544	8.22	14
11.46	20.245	8.23	11
11.48	22.4479	8.24	20
11.5	25.0362	8.25	13
11.52	28.1053	8.26	6
11.54	31.7822	8.27	3
11.56	36.2384	8.28	0
11.58	41.7103	8.29	0
11.6	48.53	8.3	0
11.62	57.1763	8.31	0
11.64	68.3621	8.32	0
11.66	83.2051	8.33	7
11.68	103.61	8.34	16
11.7	133.156	8.35	14
11.72	178.856	8.36	15
11.74	253.576	8.37	11
11.76	377.178	8.38	8
11.78	571.992	8.39	3
11.8	839.389	8.4	7
11.82	1087.89	8.41	9
11.84	1138.8	8.42	7
11.86	1028.3	8.43	5
11.88	914.084	8.44	1
11.9	775.915	8.45	0
11.92	580.505	8.46	5
11.94	399.812	8.47	1
11.96	272.058	8.48	0
11.98	190.436	8.49	1
12	139.66	8.5	3
12.02	107.394	8.51	0
12.04	85.7806	8.52	0
12.06	70.4522	8.53	0
12.08	59.0938	8.54	6
12.1	50.4219	8.55	14
12.12	43.659	8.56	17
12.14	38.2982	8.57	2
12.16	33.9934	8.58	8
12.18	30.5017	8.59	19
12.2	27.6487	8.6	14
12.22	25.3076	8.61	9
12.24	23.3846	8.62	8
12.26	21.8102	8.63	1
12.28	20.5331	8.64	1
12.3	19.5154	8.65	6
12.32	18.7307	8.66	2
12.34	18.1618	8.67	0
12.36	17.7998	8.68	4
12.38	17.6439	8.69	14
12.4	17.7019	8.7	17
12.42	17.9913	8.71	13
12.44	18.5414	8.72	14
12.46	19.3971	8.73	9
12.48	20.6245	8.74	14
12.5	22.3202	8.75	25
12.52	24.6257	8.76	26
12.54	27.7523	8.77	16
12.56	32.0255	8.78	13
12.58	37.9777	8.79	15
12.6	46.5666	8.8	11
12.62	59.6735	8.81	6
12.64	81.0125	8.82	2
12.66	117.135	8.83	4
12.68	177.269	8.84	6
12.7	269.376	8.85	7
12.72	382.916	8.86	8
12.74	452.422	8.87	4
12.76	404.1	8.88	3
12.78	291.683	8.89	3
12.8	192.822	8.9	5
12.82	126.18	8.91	7
12.84	85.5526	8.92	5
12.86	61.4461	8.93	11
12.88	46.6638	8.94	2
12.9	36.9701	8.95	0
12.92	30.1883	8.96	5
12.94	25.2203	8.97	5
12.96	21.467	8.98	4
12.98	18.5674	8.99	4
13	16.288	9	2
13.02	14.472	9.01	5
13.04	13.0117	9.02	12
13.06	11.8325	9.03	20
13.08	10.8833	9.04	15
13.1	10.1306	9.05	13
13.12	9.55611	9.06	11
13.14	9.15788	9.07	13
13.16	8.95678	9.08	12
13.18	9.01584	9.09	11
13.2	9.47743	9.1	12
13.22	10.6071	9.11	17
13.24	12.7926	9.12	21
13.26	16.3864	9.13	22
13.28	21.0387	9.14	16
13.3	24.0951	9.15	12
13.32	21.2376	9.16	12
13.34	16.2406	9.17	15
13.36	11.7039	9.18	22
13.38	8.12794	9.19	24
13.4	6.18826	9.2	17
13.42	5.00584	9.21	12
13.44	4.25772	9.22	14
13.46	3.75098	9.23	19
13.48	3.38562	9.24	24
13.5	3.11111	9.25	25
13.52	2.89998	9.26	31
13.54	2.73572	9.27	44
13.56	2.60773	9.28	51
13.58	2.50899	9.29	49
13.6	2.43477	9.3	37
13.62	2.38196	9.31	41
13.64	2.3486	9.32	51
13.66	2.33364	9.33	76
13.68	2.33675	9.34	108
13.7	2.3583	9.35	124
13.72	2.39932	9.36	116
13.74	2.46154	9.37	70
13.76	2.54836	9.38	90
13.78	2.6618	9.39	266
13.8	2.80755	9.4	471
13.82	2.99222	9.41	644
13.84	8.49222	9.42	749
13.86	8.93394	9.43	778
13.88	9.45914	9.44	724
13.9	10.8493	9.45	558
13.92	11.6454	9.46	311
13.94	12.6351	9.47	81
13.96	13.8958	9.48	39
13.98	15.5524	9.49	163
14	17.829	9.5	283
14.02	21.1636	9.51	365
14.04	26.421	9.52	381
14.06	35.129	9.53	362
14.08	49.4494	9.54	389
14.1	71.9115	9.55	451
14.12	98.9066	9.56	499
14.14	115.911	9.57	552
14.16	105.339	9.58	593
14.18	79.4002	9.59	571
14.2	56.0658	9.6	511
14.22	40.7603	9.61	434
14.24	31.6164	9.62	385
14.26	26.4046	9.63	393
14.28	23.4268	9.64	496
14.3	21.6819	9.65	599
14.32	20.6561	9.66	629
14.34	20.0917	9.67	600
14.36	19.8499	9.68	487
14.38	19.8482	9.69	331
14.4	20.0351	9.7	194
14.42	20.3771	9.71	102
14.44	20.8528	9.72	67
14.46	21.4488	9.73	57
14.48	22.1575	9.74	61
14.5	22.9753	9.75	52
14.52	23.9023	9.76	46
14.54	24.9411	9.77	42
14.56	26.0968	9.78	28
14.58	27.3769	9.79	22
14.6	28.7909	9.8	27
14.62	30.3512	9.81	32
14.64	32.0725	9.82	27
14.66	33.9725	9.83	26
14.68	36.0724	9.84	23
14.7	38.3972	9.85	30
14.72	40.9769	9.86	31
14.74	43.8471	9.87	21
14.76	47.0503	9.88	9
14.78	50.6191	9.89	2
14.8	54.6527	9.9	5
14.82	59.207	9.91	2
14.84	64.3739	9.92	4
14.86	70.2665	9.93	7
14.88	77.0259	9.94	9
14.9	84.8289	9.95	20
14.92	93.9007	9.96	14
14.94	104.566	9.97	8
14.96	117.131	9.98	4
14.98	132.125	9.99	4
15	150.216	10	7
15.02	172.314	10.01	12
15.04	199.684	10.02	19
15.06	234.13	10.03	18
15.08	278.288	10.04	8
15.1	336.167	10.05	7
15.12	414.244	10.06	4
15.14	524.054	10.07	10
15.16	688.067	10.08	8
15.18	950.454	10.09	8
15.2	1389.13	10.1	12
15.22	2114.46	10.11	22
15.24	3222.93	10.12	26
15.26	4603.01	10.13	19
15.28	5498.64	10.14	13
15.3	5041.08	10.15	20
15.32	3865.22	10.16	26
15.34	2893.33	10.17	29
15.36	2268.77	10.18	14
15.38	1770.26	10.19	11
15.4	1310.43	10.2	12
15.42	964.089	10.21	17
15.44	741.626	10.22	18
15.46	619.253	10.23	19
15.48	578.683	10.24	23
15.5	613.172	10.25	28
15.52	716.531	10.26	26
15.54	842.355	10.27	23
15.56	858.931	10.28	17
15.58	709.833	10.29	30
15.6	519.055	10.3	30
15.62	370.668	10.31	40
15.64	272.285	10.32	34
15.66	210.253	10.33	26
15.68	170.568	10.34	15
15.7	143.658	10.35	15
15.72	124.147	10.36	7
15.74	109.258	10.37	6
15.76	97.5091	10.38	12
15.78	88.0235	10.39	26
15.8	80.2346	10.4	26
15.82	73.7534	10.41	22
15.84	68.3036	10.42	12
15.86	63.6837	10.43	4
15.88	59.7433	10.44	6
15.9	56.3684	10.45	14
15.92	53.4713	10.46	16
15.94	50.9835	10.47	17
15.96	48.8513	10.48	17
15.98	47.0321	10.49	20
16	45.4924	10.5	17
16.02	44.2059	10.51	10
16.04	43.1521	10.52	11
16.06	42.3156	10.53	20
16.08	42.5169	10.54	16
16.1	46.8373	10.55	20
16.12	46.7632	10.56	24
16.14	46.8951	10.57	27
16.16	47.2402	10.58	29
16.18	47.8116	10.59	23
16.2	48.6301	10.6	19
16.22	49.7275	10.61	24
16.24	51.1531	10.62	36
16.26	52.9876	10.63	34
16.28	55.3769	10.64	23
16.3	58.5983	10.65	20
16.32	63.1513	10.66	22
16.34	69.7948	10.67	32
16.36	79.353	10.68	36
16.38	91.7892	10.69	27
16.4	103.393	10.7	19
16.42	106.737	10.71	14
16.44	102.813	10.72	6
16.46	99.2637	10.73	2
16.48	99.278	10.74	0
16.5	102.911	10.75	3
16.52	109.631	10.76	14
16.54	119.104	10.77	36
16.56	131.375	10.78	46
16.58	146.864	10.79	38
16.6	166.362	10.8	19
16.62	191.09	10.81	8
16.64	222.873	10.82	3
16.66	264.481	10.83	10
16.68	320.345	10.84	17
16.7	398.178	10.85	17
16.72	512.586	10.86	11
16.74	687.116	10.87	20
16.76	985.011	10.88	18
16.78	1481.57	10.89	12
16.8	2262.33	10.9	0
16.82	3328.02	10.91	0
16.84	4307.3	10.92	16
16.86	4335	10.93	33
16.88	3368.34	10.94	42
16.9	2283.03	10.95	32
16.92	1491.42	10.96	24
16.94	994.353	10.97	24
16.96	699.609	10.98	23
16.98	523.838	10.99	27
17	413.357	11	27
17.02	338.694	11.01	25
17.04	286.755	11.02	39
17.06	249.343	11.03	46
17.08	224.133	11.04	51
17.1	204.502	11.05	36
17.12	190.658	11.06	28
17.14	181.474	11.07	22
17.16	176.235	11.08	18
17.18	174.531	11.09	20
17.2	176.194	11.1	21
17.22	181.271	11.11	20
17.24	190.03	11.12	21
17.26	202.992	11.13	26
17.28	220.996	11.14	37
17.3	245.327	11.15	34
17.32	277.914	11.16	36
17.34	321.693	11.17	35
17.36	384.753	11.18	31
17.38	468.026	11.19	29
17.4	591.204	11.2	23
17.42	779.229	11.21	22
17.44	1088.83	11.22	21
17.46	1611.19	11.23	29
17.48	2461.8	11.24	29
17.5	3698.49	11.25	33
17.52	5038.7	11.26	37
17.54	5542.11	11.27	46
17.56	4654.91	11.28	40
17.58	3263.02	11.29	37
17.6	2139.23	11.3	22
17.62	1404.36	11.31	22
17.64	961.39	11.32	22
17.66	697.805	11.33	25
17.68	534.122	11.34	17
17.7	425.295	11.35	22
17.72	349.861	11.36	23
17.74	293.319	11.37	25
17.76	250.51	11.38	25
17.78	217.409	11.39	29
17.8	191.379	11.4	26
17.82	170.73	11.41	31
17.84	153.995	11.42	29
17.86	140.381	11.43	33
17.88	129.237	11.44	31
17.9	120.752	11.45	40
17.92	113.244	11.46	37
17.94	114.861	11.47	26
17.96	110.076	11.48	24
17.98	106.294	11.49	23
18	103.399	11.5	27
18.02	102.434	11.51	33
18.04	101.108	11.52	29
18.06	100.485	11.53	29
18.08	100.545	11.54	31
18.1	101.291	11.55	43
18.12	102.742	11.56	40
18.14	104.942	11.57	34
18.16	107.96	11.58	33
18.18	111.916	11.59	44
18.2	116.908	11.6	50
18.22	123.149	11.61	46
18.24	130.902	11.62	36
18.26	140.533	11.63	34
18.28	152.507	11.64	31
18.3	167.664	11.65	32
18.32	187.035	11.66	32
18.34	208.164	11.67	34
18.36	242.117	11.68	31
18.38	289.618	11.69	32
18.4	360.418	11.7	31
18.42	473.431	11.71	27
18.44	660.785	11.72	30
18.46	964.978	11.73	40
18.48	1414.28	11.74	56
18.5	1927.45	11.75	69
18.52	2160.7	11.76	78
18.54	1871.09	11.77	66
18.56	1385.6	11.78	55
18.58	999.888	11.79	44
18.6	762.978	11.8	40
18.62	642.556	11.81	34
18.64	601.22	11.82	30
18.66	615.882	11.83	38
18.68	681.147	11.84	51
18.7	810.439	11.85	53
18.72	1041.22	11.86	66
18.74	1441.59	11.87	85
18.76	2104.81	11.88	112
18.78	3097.12	11.89	123
18.8	4252.47	11.9	126
18.82	4924.86	11.91	116
18.84	4744.99	11.92	101
18.86	4028.8	11.93	78
18.88	3019.65	11.94	67
18.9	2095.31	11.95	52
18.92	1451.61	11.96	69
18.94	1053.42	11.97	80
18.96	817.831	11.98	89
18.98	679.809	11.99	73
19	594.361	12	66
19.02	551.856	12.01	55
19.04	537.893	12.02	35
19.06	551.154	12.03	16
19.08	597.633	12.04	17
19.1	692.993	12.05	15
19.12	864.109	12.06	21
19.14	1143.12	12.07	16
19.16	1537.19	12.08	19
19.18	1928.39	12.09	18
19.2	2028.21	12.1	35
19.22	1818.38	12.11	38
19.24	1600.34	12.12	32
19.26	1519.72	12.13	32
19.28	1600.5	12.14	33
19.3	1897.09	12.15	35
19.32	2515.07	12.16	36
19.34	3595.14	12.17	27
19.36	5227.73	12.18	21
19.38	7265.66	12.19	15
19.4	8966.08	12.2	19
19.42	8886.91	12.21	15
19.44	7198.93	12.22	20
19.46	5345.92	12.23	25
19.48	3782.08	12.24	32
19.5	2589.23	12.25	36
19.52	1791.81	12.26	33
19.54	1293.05	12.27	21
19.56	977.066	12.28	18
19.58	771.497	12.29	18
19.6	631.647	12.3	27
19.62	530.257	12.31	18
19.64	449.613	12.32	25
19.66	383.008	12.33	20
19.68	329.365	12.34	28
19.7	287.088	12.35	26
19.72	252.819	12.36	24
19.74	224.923	12.37	25
19.76	201.81	12.38	32
19.78	182.392	12.39	36
19.8	168.219	12.4	32
19.82	154.12	12.41	18
19.84	141.936	12.42	12
19.86	131.337	12.43	0
19.88	122.063	12.44	0
19.9	113.907	12.45	0
19.92	106.702	12.46	0
19.94	100.312	12.47	14
19.96	94.6272	12.48	19
19.98	87.6234	12.49	32
20	83.1398	12.5	32
20.02	79.1272	12.51	28
20.04	75.5323	12.52	20
20.06	73.6291	12.53	15
20.08	70.7786	12.54	10
20.1	68.2325	12.55	7
20.12	65.9639	12.56	4
20.14	63.9499	12.57	14
20.16	62.1715	12.58	13
20.18	60.6128	12.59	15
20.2	59.2607	12.6	12
20.22	58.1047	12.61	12
20.24	57.1366	12.62	19
20.26	56.3505	12.63	33
20.28	52.3168	12.64	42
20.3	51.9767	12.65	45
20.32	49.9585	12.66	41
20.34	50.0163	12.67	43
20.36	50.2526	12.68	35
20.38	50.6747	12.69	36
20.4	51.2927	12.7	34
20.42	52.1198	12.71	27
20.44	53.1729	12.72	25
20.46	54.4729	12.73	39
20.48	56.046	12.74	47
20.5	57.9242	12.75	55
20.52	60.1475	12.76	61
20.54	62.7651	12.77	73
20.56	65.838	12.78	81
20.58	69.4426	12.79	86
20.6	73.6751	12.8	73
20.62	78.7599	12.81	59
20.64	84.652	12.82	56
20.66	91.6544	12.83	60
20.68	98.6484	12.84	53
20.7	108.803	12.85	52
20.72	121.077	12.86	54
20.74	137.125	12.87	50
20.76	156.295	12.88	48
20.78	180.737	12.89	38
20.8	212.583	12.9	27
20.82	255.282	12.91	25
20.84	314.98	12.92	34
20.86	404.648	12.93	37
20.88	545.967	12.94	27
20.9	773.74	12.95	22
20.92	1161.45	12.96	16
20.94	1749.59	12.97	12
20.96	2474.43	12.98	22
20.98	2921.79	12.99	24
21	2634.85	13	20
21.02	1958.45	13.01	24
21.04	1380.93	13.02	28
21.06	1024.81	13.03	16
21.08	862.535	13.04	7
21.1	848.197	13.05	3
21.12	940.465	13.06	2
21.14	1074.53	13.07	6
21.16	1186.89	13.08	9
21.18	1354.6	13.09	14
21.2	1695.42	13.1	8
21.22	2201.19	13.11	14
21.24	2563.21	13.12	14
21.26	2343.47	13.13	11
21.28	1744.94	13.14	19
21.3	1197.98	13.15	19
21.32	826.274	13.16	25
21.34	602.906	13.17	29
21.36	478.089	13.18	21
21.38	413.976	13.19	19
21.4	390.827	13.2	5
21.42	404.94	13.21	3
21.44	466.635	13.22	6
21.46	598.112	13.23	10
21.48	825.982	13.24	25
21.5	1148.78	13.25	29
21.52	1437.94	13.26	36
21.54	1419.35	13.27	34
21.56	1103.37	13.28	28
21.58	763.233	13.29	18
21.6	517.18	13.3	3
21.62	362.164	13.31	0
21.64	269.144	13.32	0
21.66	212.543	13.33	13
21.68	176.073	13.34	28
21.7	151.026	13.35	39
21.72	133.029	13.36	44
21.74	119.779	13.37	43
21.76	109.937	13.38	40
21.78	102.665	13.39	24
21.8	97.4227	13.4	14
21.82	93.8617	13.41	11
21.84	91.771	13.42	14
21.86	91.046	13.43	25
21.88	91.6776	13.44	29
21.9	93.7606	13.45	26
21.92	97.5348	13.46	21
21.94	103.491	13.47	16
21.96	112.576	13.48	15
21.98	127.421	13.49	13
22	148.61	13.5	19
22.02	179.722	13.51	26
22.04	220.589	13.52	24
22.06	260.243	13.53	15
22.08	282.271	13.54	10
22.1	299.885	13.55	6
22.12	343.113	13.56	0
22.14	434.458	13.57	0
22.16	593.41	13.58	2
22.18	820.231	13.59	6
22.2	1052.03	13.6	17
22.22	1145.62	13.61	23
22.24	1127.7	13.62	27
22.26	1192.99	13.63	27
22.28	1434.82	13.64	25
22.3	1773.22	13.65	16
22.32	1887.45	13.66	15
22.34	1580.9	13.67	14
22.36	1135.69	13.68	7
22.38	785.974	13.69	1
22.4	562.791	13.7	6
22.42	434.611	13.71	7
22.44	364.255	13.72	25
22.46	334.083	13.73	38
22.48	330.191	13.74	44
22.5	350.115	13.75	43
22.52	400.046	13.76	33
22.54	496.625	13.77	16
22.56	670.391	13.78	8
22.58	963.433	13.79	3
22.6	1406.99	13.8	2
22.62	1930.93	13.81	1
22.64	2227.36	13.82	0
22.66	2097.07	13.83	9
22.68	1811.57	13.84	16
22.7	1494.55	13.85	18
22.72	1114.53	13.86	16
22.74	778.386	13.87	9
22.76	544.175	13.88	21
22.78	397.325	13.89	20
22.8	310.207	13.9	19
22.82	261.532	13.91	17
22.84	238.726	13.92	10
22.86	231.748	13.93	9
22.88	223.521	13.94	11
22.9	197.894	13.95	9
22.92	164.225	13.96	8
22.94	136.382	13.97	4
22.96	117.279	13.98	12
22.98	105.256	13.99	8
23	97.5823	14	4
23.02	90.0552	14.01	11
23.04	84.3339	14.02	9
23.06	79.9345	14.03	2
23.08	77.1983	14.04	15
23.1	75.9961	14.05	13
23.12	76.1521	14.06	15
23.14	77.5766	14.07	16
23.16	80.2964	14.08	24
23.18	84.4601	14.09	29
23.2	90.3502	14.1	28
23.22	98.7291	14.11	35
23.24	109.709	14.12	28
23.26	124.757	14.13	24
23.28	145.939	14.14	27
23.3	177.253	14.15	22
23.32	226.543	14.16	19
23.34	312.764	14.17	22
23.36	445.961	14.18	29
23.38	649.258	14.19	36
23.4	905.864	14.2	35
23.42	1084.5	14.21	22
23.44	1017.64	14.22	14
23.46	807.121	14.23	18
23.48	632.829	14.24	22
23.5	552.532	14.25	23
23.52	573.951	14.26	24
23.54	705.045	14.27	23
23.56	957.377	14.28	27
23.58	1302.27	14.29	37
23.6	1556.38	14.3	32
23.62	1463.68	14.31	21
23.64	1136.4	14.32	22
23.66	838.168	14.33	28
23.68	661.168	14.34	35
23.7	607.703	14.35	28
23.72	672.451	14.36	16
23.74	852.563	14.37	6
23.76	1116.01	14.38	19
23.78	1301.52	14.39	26
23.8	1197.7	14.4	28
23.82	907.012	14.41	17
23.84	646.719	14.42	10
23.86	481.632	14.43	7
23.88	399.321	14.44	20
23.9	366.55	14.45	25
23.92	337.618	14.46	25
23.94	282.738	14.47	24
23.96	222.072	14.48	25
23.98	174.991	14.49	18
24	143.168	14.5	13
24.02	122.762	14.51	1
24.04	109.919	14.52	3
24.06	102.026	14.53	8
24.08	98.5297	14.54	26
24.1	95.6301	14.55	39
24.12	98.1401	14.56	34
24.14	105.737	14.57	23
24.16	120.635	14.58	14
24.18	148.461	14.59	13
24.2	194.408	14.6	10
24.22	246.936	14.61	9
24.24	276.411	14.62	6
24.26	253.471	14.63	6
24.28	207.63	14.64	3
24.3	171.714	14.65	7
24.32	150.17	14.66	2
24.34	139.21	14.67	2
24.36	128.601	14.68	17
24.38	122.844	14.69	21
24.4	121.902	14.7	24
24.42	124.955	14.71	25
24.44	131.279	14.72	24
24.46	140.734	14.73	30
24.48	153.508	14.74	29
24.5	170.2	14.75	33
24.52	191.974	14.76	24
24.54	220.796	14.77	20
24.56	260.233	14.78	26
24.58	316.293	14.79	26
24.6	397.88	14.8	33
24.62	515.279	14.81	37
24.64	672.103	14.82	35
24.66	843.592	14.83	32
24.68	997.898	14.84	31
24.7	1208.44	14.85	20
24.72	1618.88	14.86	15
24.74	2357.7	14.87	19
24.76	3486.66	14.88	22
24.78	4753.32	14.89	25
24.8	5224.14	14.9	35
24.82	4353.84	14.91	37
24.84	3039.55	14.92	35
24.86	1994.9	14.93	36
24.88	1316.26	14.94	32
24.9	907.976	14.95	22
24.92	666.426	14.96	22
24.94	517.06	14.97	22
24.96	418.568	14.98	25
24.98	350.158	14.99	26
25	301.375	15	31
25.02	266.717	15.01	31
25.04	244.111	15.02	28
25.06	231.486	15.03	25
25.08	228.789	15.04	11
25.1	238.849	15.05	16
25.12	255.475	15.06	21
25.14	260.656	15.07	34
25.16	241.851	15.08	51
25.18	215.608	15.09	62
25.2	196.93	15.1	70
25.22	188.518	15.11	71
25.24	189.292	15.12	66
25.26	197.425	15.13	57
25.28	216.417	15.14	52
25.3	249.409	15.15	57
25.32	305.892	15.16	61
25.34	392.106	15.17	88
25.36	513.325	15.18	111
25.38	639.997	15.19	147
25.4	693.142	15.2	169
25.42	665.281	15.21	179
25.44	653.578	15.22	184
25.46	721.778	15.23	186
25.48	888.015	15.24	181
25.5	1123.75	15.25	174
25.52	1301.27	15.26	158
25.54	1317.22	15.27	113
25.56	1323.35	15.28	91
25.58	1504.12	15.29	279
25.6	1939.85	15.3	608
25.62	2587.72	15.31	965
25.64	3099.47	15.32	1272
25.66	2964.69	15.33	1502
25.68	2398.99	15.34	1597
25.7	1940.27	15.35	1546
25.72	1799.2	15.36	1322
25.74	2008.52	15.37	954
25.76	2550.78	15.38	609
25.78	3266.95	15.39	431
25.8	3780.43	15.4	332
25.82	3611.53	15.41	251
25.84	2819.92	15.42	191
25.86	1983.26	15.43	149
25.88	1354.05	15.44	124
25.9	937.03	15.45	105
25.92	678.618	15.46	91
25.94	520.058	15.47	78
25.96	418.824	15.48	77
25.98	348.149	15.49	73
26	293.533	15.5	70
26.02	250.616	15.51	75
26.04	217.504	15.52	79
26.06	191.989	15.53	64
26.08	172.143	15.54	63
26.1	156.525	15.55	58
26.12	144.127	15.56	51
26.14	133.983	15.57	52
26.16	126.206	15.58	45
26.18	120.197	15.59	49
26.2	115.756	15.6	54
26.22	112.771	15.61	78
26.24	111.205	15.62	96
26.26	106.116	15.63	95
26.28	107.762	15.64	91
26.3	111.284	15.65	77
26.32	117.137	15.66	53
26.34	126.084	15.67	33
26.36	139.475	15.68	19
26.38	159.901	15.69	17
26.4	192.54	15.7	24
26.42	247.604	15.71	42
26.44	339	15.72	44
26.46	484.059	15.73	40
26.48	683.239	15.74	29
26.5	864.58	15.75	14
26.52	872.865	15.76	5
26.54	707.081	15.77	4
26.56	521.542	15.78	5
26.58	391.109	15.79	19
26.6	317.785	15.8	33
26.62	287.072	15.81	36
26.64	287.24	15.82	42
26.66	313.561	15.83	35
26.68	372.597	15.84	31
26.7	483.071	15.85	15
26.72	677.111	15.86	4
26.74	991.477	15.87	3
26.76	1428.74	15.88	12
26.78	1834.35	15.89	29
26.8	1852.01	15.9	39
26.82	1464.39	15.91	37
26.84	1029.63	15.92	33
26.86	717.17	15.93	23
26.88	528.239	15.94	14
26.9	427.941	15.95	7
26.92	385.339	15.96	0
26.94	384.868	15.97	2
26.96	425.266	15.98	12
26.98	511.724	15.99	19
27	649.366	16	30
27.02	804.461	16.01	34
27.04	892.697	16.02	25
27.06	903.168	16.03	22
27.08	924.744	16.04	15
27.1	1015.85	16.05	11
27.12	1251.47	16.06	13
27.14	1718.4	16.07	20
27.16	2413.37	16.08	26
27.18	3057.13	16.09	29
27.2	3058.07	16.1	36
27.22	2425.71	16.11	27
27.24	1709.79	16.12	25
27.26	1152.86	16.13	22
27.28	779.225	16.14	14
27.3	545.372	16.15	12
27.32	404.194	16.16	12
27.34	314.433	16.17	17
27.36	254.114	16.18	17
27.38	211.32	16.19	16
27.4	179.758	16.2	15
27.42	155.866	16.21	11
27.44	137.464	16.22	17
27.46	123.205	16.23	20
27.48	112.202	16.24	14
27.5	103.955	16.25	10
27.52	104.61	16.26	1
27.54	101.787	16.27	6
27.56	100.713	16.28	12
27.58	99.9473	16.29	25
27.6	97.2876	16.3	35
27.62	93.8594	16.31	36
27.64	91.9361	16.32	30
27.66	92.3247	16.33	31
27.68	95.2271	16.34	21
27.7	100.979	16.35	21
27.72	110.46	16.36	22
27.74	125.675	16.37	13
27.76	150.809	16.38	19
27.78	193.544	16.39	28
27.8	265.285	16.4	26
27.82	377.28	16.41	26
27.84	523.484	16.42	19
27.86	634.597	16.43	12
27.88	602.593	16.44	17
27.9	468.061	16.45	32
27.92	340.72	16.46	39
27.94	255.989	16.47	35
27.96	209.736	16.48	45
27.98	191.695	16.49	46
28	195.587	16.5	43
28.02	223.249	16.51	30
28.04	279.444	16.52	17
28.06	367.614	16.53	4
28.08	466.568	16.54	0
28.1	504.919	16.55	0
28.12	447.783	16.56	0
28.14	366.335	16.57	6
28.16	308.515	16.58	19
28.18	269.304	16.59	30
28.2	237.657	16.6	45
28.22	217.336	16.61	52
28.24	210.796	16.62	48
28.26	216.942	16.63	34
28.28	233.77	16.64	20
28.3	267.244	16.65	11
28.32	321.097	16.66	9
28.34	405.347	16.67	12
28.36	531.01	16.68	21
28.38	698.675	16.69	28
28.4	872.153	16.7	36
28.42	1022.51	16.71	42
28.44	1243.32	16.72	38
28.46	1652.4	16.73	39
28.48	2257.77	16.74	52
28.5	2810.22	16.75	56
28.52	2886.9	16.76	73
28.54	2563.45	16.77	81
28.56	2087.79	16.78	87
28.58	1554.9	16.79	77
28.6	1124.71	16.8	60
28.62	854.367	16.81	47
28.64	706.166	16.82	40
28.66	616.36	16.83	41
28.68	537.884	16.84	82
28.7	479.871	16.85	140
28.72	449.246	16.86	200
28.74	445.735	16.87	240
28.76	467.345	16.88	267
28.78	514.718	16.89	283
28.8	593.162	16.9	277
28.82	715.92	16.91	257
28.84	911.646	16.92	233
28.86	1237.86	16.93	198
28.88	1794.7	16.94	175
28.9	2718.98	16.95	158
28.92	4114.11	16.96	125
28.94	5769.61	16.97	95
28.96	6642.81	16.98	75
28.98	5830.02	16.99	60
29	4231.77	17	44
29.02	2827.05	17.01	35
29.04	1858.13	17.02	32
29.06	1258.73	17.03	27
29.08	899.903	17.04	23
29.1	679.095	17.05	18
29.12	534.746	17.06	10
29.14	434.459	17.07	6
29.16	361.908	17.08	8
29.18	307.527	17.09	11
29.2	266.301	17.1	21
29.22	234.999	17.11	26
29.24	211.693	17.12	30
29.26	195.364	17.13	30
29.28	185.522	17.14	24
29.3	182.399	17.15	14
29.32	186.607	17.16	6
29.34	200.006	17.17	6
29.36	218.39	17.18	17
29.38	222.001	17.19	28
29.4	204.124	17.2	41
29.42	184.165	17.21	50
29.44	179.362	17.22	52
29.46	195.436	17.23	43
29.48	232.232	17.24	35
29.5	275.032	17.25	22
29.52	283.538	17.26	17
29.54	241.516	17.27	15
29.56	187.816	17.28	13
29.58	148.876	17.29	22
29.6	125.67	17.3	33
29.62	115.811	17.31	38
29.64	117.238	17.32	29
29.66	131.064	17.33	17
29.68	161.047	17.34	5
29.7	210.961	17.35	1
29.72	274.338	17.36	4
29.74	312.715	17.37	10
29.76	283.174	17.38	21
29.78	217.111	17.39	40
29.8	159.619	17.4	48
29.82	121.541	17.41	48
29.84	99.3867	17.42	46
29.86	87.5219	17.43	37
29.88	82.9692	17.44	35
29.9	83.8427	17.45	43
29.92	90.762	17.46	55
29.94	107.382	17.47	71
29.96	136.307	17.48	91
29.98	180.397	17.49	112
30	239.562	17.5	132
30.02	278.366	17.51	148
30.04	255.759	17.52	168
30.06	198.757	17.53	173
30.08	148.549	17.54	184
30.1	116.202	17.55	207
30.12	98.3676	17.56	236
30.14	89.777	17.57	267
30.16	85.6077	17.58	294
30.18	85.3574	17.59	300
30.2	88.053	17.6	292
30.22	92.4631	17.61	267
30.24	99.5602	17.62	237
30.26	111.969	17.63	195
30.28	133.184	17.64	158
30.3	169.317	17.65	124
30.32	230.678	17.66	95
30.34	330.931	17.67	58
30.36	477.937	17.68	31
30.38	642.288	17.69	6
30.4	724.406	17.7	3
30.42	657.758	17.71	13
30.44	514.597	17.72	28
30.46	378.498	17.73	41
30.48	290.054	17.74	49
30.5	246.316	17.75	48
30.52	231.539	17.76	47
30.54	230.684	17.77	33
30.56	245.521	17.78	30
30.58	288.306	17.79	24
30.6	360.516	17.8	27
30.62	441.142	17.81	32
30.64	475.434	17.82	29
30.66	459.844	17.83	29
30.68	461.541	17.84	25
30.7	519.227	17.85	21
30.72	623.978	17.86	22
30.74	706.098	17.87	25
30.76	711.246	17.88	23
30.78	719.549	17.89	20
30.8	818.376	17.9	22
30.82	1012.27	17.91	24
30.84	1183.28	17.92	23
30.86	1153.46	17.93	31
30.88	986.721	17.94	25
30.9	850.88	17.95	21
30.92	813.335	17.96	21
30.94	875.118	17.97	21
30.96	959.684	17.98	11
30.98	998.314	17.99	8
31	1031.59	18	8
31.02	1015.72	18.01	11
31.04	851.71	18.02	21
31.06	624.279	18.03	32
31.08	440.366	18.04	39
31.1	318.934	18.05	47
31.12	245.068	18.06	42
31.14	201.533	18.07	37
31.16	176.089	18.08	24
31.18	161.799	18.09	15
31.2	155.094	18.1	7
31.22	155.242	18.11	1
31.24	162.046	18.12	0
31.26	176.883	18.13	0
31.28	203.255	18.14	9
31.3	248.799	18.15	12
31.32	327.393	18.16	4
31.34	460.944	18.17	9
31.36	673.118	18.18	5
31.38	960.805	18.19	6
31.4	1212.91	18.2	13
31.42	1231.66	18.21	15
31.44	1036.87	18.22	21
31.46	786.065	18.23	32
31.48	585.578	18.24	36
31.5	475.482	18.25	27
31.52	453.311	18.26	17
31.54	504.247	18.27	15
31.56	592.444	18.28	5
31.58	625.011	18.29	10
31.6	537.812	18.3	24
31.62	406.453	18.31	32
31.64	301.898	18.32	37
31.66	235.983	18.33	37
31.68	200.743	18.34	32
31.7	189.345	18.35	19
31.72	193.271	18.36	17
31.74	214.445	18.37	19
31.76	254.098	18.38	16
31.78	310.527	18.39	17
31.8	372.366	18.4	18
31.82	443.185	18.41	20
31.84	534.453	18.42	15
31.86	602.632	18.43	16
31.88	581.841	18.44	19
31.9	522.099	18.45	22
31.92	505.099	18.46	30
31.94	569.625	18.47	46
31.96	739.192	18.48	44
31.98	1025.04	18.49	46
32	1389.05	18.5	51
32.02	1672.99	18.51	62
32.04	1666.63	18.52	75
32.06	1438.23	18.53	112
32.08	1132.56	18.54	159
32.1	843.657	18.55	295
32.12	650.868	18.56	497
32.14	552.184	18.57	690
32.16	486.44	18.58	801
32.18	398.07	18.59	828
32.2	303.221	18.6	762
32.22	229.861	18.61	625
32.24	181.38	18.62	436
32.26	149.512	18.63	240
32.28	129.606	18.64	70
32.3	117.824	18.65	9
32.32	111.517	18.66	19
32.34	112.19	18.67	42
32.36	119.22	18.68	49
32.38	131.463	18.69	58
32.4	144.378	18.7	52
32.42	157.104	18.71	53
32.44	182.474	18.72	56
32.46	229.359	18.73	70
32.48	288.734	18.74	65
32.5	317.924	18.75	61
32.52	278.987	18.76	78
32.54	211.436	18.77	131
32.56	155.585	18.78	190
32.58	119.423	18.79	252
32.6	98.7221	18.8	288
32.62	88.1328	18.81	311
32.64	84.274	18.82	334
32.66	85.5444	18.83	357
32.68	92.7036	18.84	371
32.7	107.602	18.85	412
32.72	132.684	18.86	461
32.74	167.005	18.87	530
32.76	196.317	18.88	585
32.78	196.825	18.89	617
32.8	177.178	18.9	591
32.82	164.118	18.91	526
32.84	167.453	18.92	442
32.86	182.288	18.93	348
32.88	189.33	18.94	265
32.9	178.542	18.95	201
32.92	163.826	18.96	149
32.94	157.469	18.97	130
32.96	161.902	18.98	128
32.98	177.949	18.99	137
33	204.699	19	136
33.02	244.336	19.01	126
33.04	304.315	19.02	102
33.06	400.543	19.03	78
33.08	560.527	19.04	55
33.1	826.75	19.05	42
33.12	1244.53	19.06	43
33.14	1805.13	19.07	54
33.16	2285.74	19.08	66
33.18	2305.95	19.09	86
33.2	1953.89	19.1	97
33.22	1549.82	19.11	90
33.24	1244.18	19.12	84
33.26	1066.08	19.13	79
33.28	914.487	19.14	69
33.3	731.677	19.15	67
33.32	575.303	19.16	70
33.34	472.346	19.17	64
33.36	415.684	19.18	64
33.38	405.141	19.19	67
33.4	436.55	19.2	62
33.42	475.183	19.21	97
33.44	455.157	19.22	168
33.46	376.183	19.23	260
33.48	297.593	19.24	373
33.5	244.094	19.25	486
33.52	217.716	19.26	548
33.54	212.111	19.27	546
33.56	225.17	19.28	511
33.58	260.191	19.29	425
33.6	328.883	19.3	313
33.62	452.157	19.31	239
33.64	656.356	19.32	183
33.66	948.704	19.33	159
33.68	1239.52	19.34	165
33.7	1286.61	19.35	180
33.72	1035.73	19.36	181
33.74	731.052	19.37	216
33.76	508.124	19.38	307
33.78	375.813	19.39	405
33.8	312.288	19.4	495
33.82	295.725	19.41	588
33.84	304.598	19.42	680
33.86	307.964	19.43	752
33.88	288.771	19.44	797
33.9	271.561	19.45	801
33.92	282.915	19.46	746
33.94	332.358	19.47	681
33.96	411.726	19.48	623
33.98	472.346	19.49	545
34	452.386	19.5	445
34.02	389.524	19.51	360
34.04	350.283	19.52	297
34.06	340.1	19.53	247
34.08	335.057	19.54	213
34.1	312.683	19.55	183
34.12	277.519	19.56	133
34.14	234.036	19.57	91
34.16	193.861	19.58	70
34.18	167.24	19.59	61
34.2	154.447	19.6	59
34.22	152.608	19.61	64
34.24	159.551	19.62	68
34.26	175.143	19.63	70
34.28	200.856	19.64	64
34.3	241.161	19.65	51
34.32	305.822	19.66	29
34.34	414.074	19.67	17
34.36	598.666	19.68	14
34.38	901.543	19.69	22
34.4	1346.53	19.7	25
34.42	1836.97	19.71	34
34.44	2024	19.72	43
34.46	1703.11	19.73	46
34.48	1201.81	19.74	46
34.5	797.831	19.75	29
34.52	534.453	19.76	19
34.54	377.106	19.77	15
34.56	284.764	19.78	7
34.58	229.276	19.79	1
34.6	194.813	19.8	0
34.62	173.872	19.81	0
34.64	161.625	19.82	0
34.66	161.627	19.83	6
34.68	173.271	19.84	23
34.7	196.904	19.85	28
34.72	227.821	19.86	38
34.74	260.659	19.87	35
34.76	299.856	19.88	28
34.78	329.497	19.89	10
34.8	310.17	19.9	3
34.82	256.605	19.91	1
34.84	210.107	19.92	0
34.86	184.297	19.93	0
34.88	178.887	19.94	8
34.9	192.606	19.95	25
34.92	225.99	19.96	31
34.94	281.126	19.97	31
34.96	355.973	19.98	35
34.98	449.197	19.99	22
35	535.141	20	17
35.02	555.158	20.01	16
35.04	532.798	20.02	18
35.06	552.24	20.03	16
35.08	656.719	20.04	29
35.1	859.21	20.05	37
35.12	1121.87	20.06	33
35.14	1268.73	20.07	25
35.16	1149.76	20.08	23
35.18	911.615	20.09	11
35.2	708.675	20.1	9
35.22	557.78	20.11	10
35.24	454.471	20.12	16
35.26	388.31	20.13	9
35.28	342.158	20.14	25
35.3	317.648	20.15	26
35.32	320.924	20.16	30
35.34	354.601	20.17	29
35.36	420.747	20.18	40
35.38	514.215	20.19	37
35.4	624.441	20.2	38
35.42	783.387	20.21	30
35.44	1063.91	20.22	31
35.46	1508.01	20.23	22
35.48	2056.25	20.24	24
35.5	2439.41	20.25	21
35.52	2277.96	20.26	24
35.54	1720.37	20.27	12
35.56	1195.37	20.28	6
35.58	842.253	20.29	2
35.6	622.018	20.3	1
35.62	468.042	20.31	2
35.64	355.213	20.32	22
35.66	277.205	20.33	28
35.68	224.893	20.34	33
35.7	190.659	20.35	44
35.72	167.991	20.36	44
35.74	154.093	20.37	29
35.76	147.701	20.38	18
35.78	149.943	20.39	5
35.8	162.601	20.4	2
35.82	190.385	20.41	1
35.84	236.744	20.42	0
35.86	294.176	20.43	1
35.88	327.509	20.44	13
35.9	307.307	20.45	20
35.92	270.927	20.46	25
35.94	260.1	20.47	32
35.96	287.02	20.48	43
35.98	349.573	20.49	41
36	418.706	20.5	33
36.02	433.592	20.51	36
36.04	394.701	20.52	41
36.06	370.905	20.53	43
36.08	401.914	20.54	41
36.1	493.277	20.55	38
36.12	607.774	20.56	40
36.14	640.879	20.57	35
36.16	552.761	20.58	43
36.18	442.799	20.59	41
36.2	370.292	20.6	32
36.22	321.532	20.61	31
36.24	276.107	20.62	31
36.26	245.714	20.63	26
36.28	240.797	20.64	14
36.3	253.13	20.65	13
36.32	262.755	20.66	7
36.34	268.001	20.67	9
36.36	277.572	20.68	23
36.38	277.688	20.69	34
36.4	268.268	20.7	32
36.42	276.632	20.71	36
36.44	324.834	20.72	39
36.46	424.022	20.73	25
36.48	558.563	20.74	18
36.5	655.354	20.75	22
36.52	649.965	20.76	18
36.54	600.417	20.77	22
36.56	535.562	20.78	29
36.58	429.671	20.79	35
36.6	314.328	20.8	25
36.62	228.32	20.81	24
36.64	175.388	20.82	29
36.66	149.334	20.83	29
36.68	143.761	20.84	49
36.7	154.417	20.85	72
36.72	171.646	20.86	87
36.74	170.912	20.87	95
36.76	145.23	20.88	96
36.78	114.707	20.89	88
36.8	91.8713	20.9	69
36.82	77.7275	20.91	61
36.84	69.8764	20.92	65
36.86	66.2824	20.93	81
36.88	65.4735	20.94	98
36.9	67.1519	20.95	121
36.92	71.1977	20.96	131
36.94	78.0441	20.97	130
36.96	89.3237	20.98	139
36.98	105.307	20.99	145
37	134.074	21	155
37.02	178.136	21.01	178
37.04	238.42	21.02	208
37.06	301.883	21.03	252
37.08	349.67	21.04	297
37.1	404.611	21.05	345
37.12	505.075	21.06	366
37.14	641.45	21.07	380
37.16	730.686	21.08	374
37.18	733.151	21.09	341
37.2	728.263	21.1	289
37.22	717.426	21.11	238
37.24	630.97	21.12	178
37.26	507.639	21.13	133
37.28	402.975	21.14	109
37.3	309.569	21.15	105
37.32	228.975	21.16	96
37.34	171.64	21.17	103
37.36	136.674	21.18	102
37.38	117.667	21.19	102
37.4	111.308	21.2	102
37.42	115.604	21.21	120
37.44	127.011	21.22	131
37.46	134.557	21.23	143
37.48	127.493	21.24	167
37.5	112.891	21.25	197
37.52	103.343	21.26	228
37.54	97.1795	21.27	257
37.56	88.2062	21.28	279
37.58	78.1973	21.29	285
37.6	71.2325	21.3	295
37.62	70.1978	21.31	294
37.64	73.912	21.32	271
37.66	82.8044	21.33	238
37.68	95.2142	21.34	201
37.7	104.841	21.35	169
37.72	105.128	21.36	126
37.74	102.09	21.37	89
37.76	103.838	21.38	56
37.78	113.994	21.39	34
37.8	135.969	21.4	30
37.82	175.849	21.41	26
37.84	242.779	21.42	26
37.86	344.448	21.43	43
37.88	469.477	21.44	64
37.9	550.734	21.45	84
37.92	523.408	21.46	83
37.94	431.476	21.47	87
37.96	343.295	21.48	80
37.98	292.041	21.49	71
38	281.962	21.5	51
38.02	308.112	21.51	36
38.04	363.096	21.52	34
38.06	437.959	21.53	46
38.08	548.525	21.54	66
38.1	727.619	21.55	95
38.12	992.343	21.56	123
38.14	1324.57	21.57	144
38.16	1549.51	21.58	150
38.18	1422.03	21.59	143
38.2	1072.78	21.6	113
38.22	760.487	21.61	90
38.24	560.264	21.62	61
38.26	450.752	21.63	32
38.28	390.977	21.64	15
38.3	342.756	21.65	17
38.32	299.622	21.66	16
38.34	277.21	21.67	9
38.36	282.19	21.68	9
38.38	310.806	21.69	11
38.4	347.781	21.7	2
38.42	387.354	21.71	1
38.44	449.239	21.72	3
38.46	535.806	21.73	6
38.48	633.69	21.74	10
38.5	752.808	21.75	17
38.52	847.171	21.76	22
38.54	853.266	21.77	23
38.56	805.075	21.78	26
38.58	693.677	21.79	27
38.6	530.096	21.8	20
38.62	386.979	21.81	9
38.64	292.815	21.82	2
38.66	240.652	21.83	1
38.68	219.482	21.84	0
38.7	221.445	21.85	0
38.72	243.044	21.86	7
38.74	276.747	21.87	17
38.76	317.392	21.88	20
38.78	381.044	21.89	27
38.8	483.248	21.9	28
38.82	596.776	21.91	22
38.84	641.391	21.92	17
38.86	613.566	21.93	20
38.88	605.707	21.94	9
38.9	662.588	21.95	16
38.92	784.079	21.96	26
38.94	901.972	21.97	31
38.96	869.116	21.98	21
38.98	699.594	21.99	24
39	541.809	22	22
39.02	460.575	22.01	17
39.04	459.237	22.02	13
39.06	515.838	22.03	12
39.08	577.456	22.04	14
39.1	559.718	22.05	16
39.12	455.007	22.06	22
39.14	344.556	22.07	23
39.16	267.531	22.08	13
39.18	224.944	22.09	21
39.2	211.767	22.1	25
39.22	225.614	22.11	35
39.24	265.894	22.12	41
39.26	326.026	22.13	54
39.28	388.235	22.14	53
39.3	444.756	22.15	42
39.32	474.081	22.16	40
39.34	452.275	22.17	32
39.36	427.055	22.18	22
39.38	438.122	22.19	25
39.4	456.439	22.2	35
39.42	427.188	22.21	59
39.44	373.98	22.22	87
39.46	353.401	22.23	121
39.48	384.906	22.24	142
39.5	452.98	22.25	158
39.52	493.314	22.26	170
39.54	454.89	22.27	160
39.56	370.629	22.28	149
39.58	282.611	22.29	137
39.6	217.73	22.3	129
39.62	177.899	22.31	134
39.64	150.693	22.32	160
39.66	130.148	22.33	201
39.68	115.682	22.34	234
39.7	107.425	22.35	242
39.72	105.84	22.36	257
39.74	111.341	22.37	259
39.76	125.703	22.38	245
39.78	153.235	22.39	208
39.8	200.68	22.4	174
39.82	275.898	22.41	148
39.84	378.171	22.42	124
39.86	478.789	22.43	98
39.88	552.631	22.44	78
39.9	615.567	22.45	47
39.92	625.298	22.46	38
39.94	544.856	22.47	32
39.96	452.161	22.48	27
39.98	400.141	22.49	24
40	365.263	22.5	31
40.02	304.579	22.51	37
40.04	231.222	22.52	37
40.06	173.089	22.53	49
40.08	136.806	22.54	54
40.1	118.529	22.55	57
40.12	114.443	22.56	53
40.14	121.352	22.57	64
40.16	132.698	22.58	74
40.18	134.054	22.59	86
40.2	120.264	22.6	103
40.22	104.471	22.61	126
40.24	95.5853	22.62	138
40.26	95.3551	22.63	167
40.28	104.686	22.64	207
40.3	126.349	22.65	272
40.32	164.55	22.66	330
40.34	224.508	22.67	377
40.36	300.253	22.68	398
40.38	368.967	22.69	418
40.4	392.7	22.7	474
40.42	352.777	22.71	538
40.44	300.179	22.72	559
40.46	281.767	22.73	573
40.48	302.715	22.74	552
40.5	336.721	22.75	510
40.52	333.566	22.76	437
40.54	294.39	22.77	324
40.56	267.687	22.78	210
40.58	277.22	22.79	116
40.6	320.072	22.8	83
40.62	360.185	22.81	77
40.64	352.919	22.82	71
40.66	313.006	22.83	73
40.68	265.612	22.84	52
40.7	223.108	22.85	60
40.72	200.24	22.86	60
40.74	194.842	22.87	55
40.76	189.98	22.88	52
40.78	178.624	22.89	50
40.8	174.852	22.9	53
40.82	188.341	22.91	51
40.84	221.573	22.92	56
40.86	270.045	22.93	46
40.88	327.28	22.94	34
40.9	412.388	22.95	29
40.92	548.123	22.96	17
40.94	707.737	22.97	10
40.96	783.646	22.98	10
40.98	727.605	22.99	19
41	647.828	23	32
41.02	635.261	23.01	32
41.04	684.62	23.02	39
41.06	695.785	23.03	37
41.08	601.46	23.04	38
41.1	477.611	23.05	25
41.12	376.698	23.06	15
41.14	295.32	23.07	11
41.16	235.231	23.08	7
41.18	191.299	23.09	4
41.2	155.457	23.1	14
41.22	130.297	23.11	10
41.24	118.912	23.12	15
41.26	119.404	23.13	21
41.28	130.179	23.14	20
41.3	143.248	23.15	14
41.32	148.628	23.16	14
41.34	154.35	23.17	14
41.36	171.525	23.18	7
41.38	193.019	23.19	3
41.4	190.503	23.2	1
41.42	155.202	23.21	7
41.44	114.936	23.22	18
41.46	85.3312	23.23	23
41.48	67.0783	23.24	21
41.5	57.1293	23.25	27
41.52	51.2452	23.26	33
41.54	46.5489	23.27	30
41.56	42.6592	23.28	18
41.58	40.2353	23.29	2
41.6	40.1095	23.3	4
41.62	40.8965	23.31	0
41.64	43.4477	23.32	0
41.66	48.6584	23.33	0
41.68	58.2786	23.34	8
41.7	74.5259	23.35	28
41.72	100.176	23.36	49
41.74	135.182	23.37	62
41.76	166.809	23.38	67
41.78	170.769	23.39	68
41.8	153.732	23.4	73
41.82	143.131	23.41	68
41.84	150.725	23.42	61
41.86	169.424	23.43	62
41.88	174.243	23.44	64
41.9	151.072	23.45	80
41.92	121.338	23.46	93
41.94	101.549	23.47	105
41.96	93.7335	23.48	113
41.98	94.086	23.49	110
42	95.8655	23.5	109
42.02	97.9111	23.51	91
42.04	105.955	23.52	70
42.06	126.452	23.53	57
42.08	166.149	23.54	36
42.1	232.056	23.55	30
42.12	324.883	23.56	30
42.14	413.622	23.57	36
42.16	440.023	23.58	39
42.18	414.602	23.59	41
42.2	373.707	23.6	58
42.22	313.948	23.61	74
42.24	258.201	23.62	90
42.26	233.41	23.63	116
42.28	242.983	23.64	136
42.3	271.283	23.65	151
42.32	280.208	23.66	158
42.34	253.696	23.67	153
42.36	221.408	23.68	144
42.38	197.795	23.69	119
42.4	181.843	23.7	100
42.42	178.107	23.71	76
42.44	192.149	23.72	58
42.46	219.018	23.73	51
42.48	230.871	23.74	39
42.5	209.448	23.75	36
42.52	178.018	23.76	39
42.54	159.122	23.77	62
42.56	157.313	23.78	91
42.58	173.173	23.79	112
42.6	209.296	23.8	143
42.62	270.182	23.81	167
42.64	359.146	23.82	182
42.66	485.066	23.83	183
42.68	660.967	23.84	168
42.7	841.794	23.85	145
42.72	888.195	23.86	113
42.74	784.548	23.87	85
42.76	682.696	23.88	56
42.78	647.772	23.89	35
42.8	629.341	23.9	34
42.82	562.804	23.91	41
42.84	466.673	23.92	49
42.86	387.442	23.93	62
42.88	347.123	23.94	71
42.9	346.488	23.95	76
42.92	375.811	23.96	73
42.94	427.119	23.97	69
42.96	477.065	23.98	54
42.98	515.47	23.99	40
43	581.522	24	47
43.02	705.329	24.01	44
43.04	858.106	24.02	45
43.06	915.693	24.03	42
43.08	817.714	24.04	49
43.1	695.916	24.05	61
43.12	632.041	24.06	65
43.14	593.401	24.07	65
43.16	537.589	24.08	51
43.18	473.915	24.09	42
43.2	434.605	24.1	43
43.22	451.069	24.11	31
43.24	521.574	24.12	29
43.26	584.331	24.13	27
43.28	540.476	24.14	42
43.3	411.881	24.15	49
43.32	288.933	24.16	50
43.34	202.336	24.17	50
43.36	147.706	24.18	44
43.38	114.177	24.19	34
43.4	93.1071	24.2	26
43.42	79.2968	24.21	15
43.44	70.1029	24.22	20
43.46	64.3417	24.23	28
43.48	61.8501	24.24	43
43.5	63.0009	24.25	52
43.52	69.068	24.26	67
43.54	81.3875	24.27	74
43.56	98.2265	24.28	72
43.58	109.771	24.29	54
43.6	103.444	24.3	38
43.62	85.0768	24.31	25
43.64	67.6229	24.32	26
43.66	55.2673	24.33	23
43.68	48.2954	24.34	19
43.7	45.2337	24.35	19
43.72	44.9189	24.36	30
43.74	46.889	24.37	29
43.76	51.3576	24.38	24
43.78	59.3367	24.39	17
43.8	73.4183	24.4	19
43.82	96.5745	24.41	26
43.84	131.373	24.42	29
43.86	177.066	24.43	23
43.88	229.728	24.44	16
43.9	265.337	24.45	8
43.92	247.705	24.46	6
43.94	199.13	24.47	4
43.96	160.941	24.48	1
43.98	144.499	24.49	0
44	144.617	24.5	10
44.02	154.113	24.51	24
44.04	174.252	24.52	36
44.06	202.292	24.53	36
44.08	234.434	24.54	37
44.1	278.85	24.55	31
44.12	318.65	24.56	18
44.14	309.683	24.57	0
44.16	249.489	24.58	0
44.18	180.577	24.59	0
44.2	127.434	24.6	0
44.22	94.8485	24.61	6
44.24	77.9231	24.62	22
44.26	71.7629	24.63	33
44.28	73.6623	24.64	34
44.3	79.1479	24.65	37
44.32	80.3772	24.66	40
44.34	76.5073	24.67	47
44.36	74.7599	24.68	46
44.38	75.8548	24.69	41
44.4	73.1561	24.7	50
44.42	64.8762	24.71	73
44.44	56.7711	24.72	103
44.46	52.3635	24.73	112
44.48	52.74	24.74	122
44.5	57.5471	24.75	142
44.52	67.4072	24.76	151
44.54	87.2329	24.77	159
44.56	118.554	24.78	166
44.58	153.739	24.79	186
44.6	166.081	24.8	223
44.62	142.356	24.81	300
44.64	108.424	24.82	409
44.66	83.1038	24.83	533
44.68	67.0943	24.84	661
44.7	55.3411	24.85	767
44.72	46.7814	24.86	816
44.74	41.1167	24.87	795
44.76	38.7936	24.88	719
44.78	38.9944	24.89	593
44.8	41.2587	24.9	455
44.82	46.1144	24.91	331
44.84	54.7482	24.92	228
44.86	69.3844	24.93	156
44.88	92.9476	24.94	119
44.9	127.442	24.95	99
44.92	167.92	24.96	74
44.94	196.997	24.97	56
44.96	213.163	24.98	45
[truncated: 2,502 more rows]

## Sheet: Supplementary Fig. 3
2 q / °	simulated	2 q / °	experiment
5	0.00604	5	10
5.02	0.00625	5.01	10
5.04	0.00647	5.02	10
5.06	0.00671	5.03	15
5.08	0.00696	5.04	14
5.1	0.00722	5.05	18
5.12	0.0075	5.06	11
5.14	0.00781	5.07	16
5.16	0.00813	5.08	9
5.18	0.00847	5.09	9
5.2	0.00883	5.1	10
5.22	0.00922	5.11	9
5.24	0.00964	5.12	0
5.26	0.01009	5.13	7
5.28	0.01057	5.14	16
5.3	0.01109	5.15	9
5.32	0.01165	5.16	14
5.34	0.01225	5.17	16
5.36	0.0129	5.18	10
5.38	0.0136	5.19	16
5.4	0.01436	5.2	5
5.42	0.0152	5.21	5
5.44	0.0161	5.22	9
5.46	0.01709	5.23	11
5.48	0.01817	5.24	7
5.5	0.01937	5.25	3
5.52	0.02068	5.26	0
5.54	0.02213	5.27	0
5.56	0.02374	5.28	0
5.58	0.02553	5.29	0
5.6	0.02754	5.3	0
5.62	0.02979	5.31	3
5.64	0.03232	5.32	8
5.66	0.0352	5.33	16
5.68	0.03847	5.34	19
5.7	0.04222	5.35	16
5.72	0.04655	5.36	14
5.74	0.05157	5.37	5
5.76	0.05745	5.38	1
5.78	0.06438	5.39	2
5.8	0.07264	5.4	0
5.82	0.08258	5.41	4
5.84	0.09469	5.42	0
5.86	0.1096	5.43	5
5.88	0.12832	5.44	12
5.9	0.15217	5.45	18
5.92	0.18318	5.46	12
5.94	0.22453	5.47	14
5.96	0.28157	5.48	17
5.98	0.3643	5.49	19
6	0.49272	5.5	8
6.02	0.70493	5.51	10
6.04	1.06289	5.52	11
6.06	1.64196	5.53	8
6.08	2.47017	5.54	11
6.1	3.3141	5.55	12
6.12	3.49107	5.56	0
6.14	2.79752	5.57	1
6.16	1.91207	5.58	5
6.18	1.24066	5.59	2
6.2	0.81211	5.6	0
6.22	0.55617	5.61	0
6.24	0.40341	5.62	13
6.26	0.32897	5.63	16
6.28	0.26488	5.64	22
6.3	0.21934	5.65	22
6.32	0.18573	5.66	17
6.34	0.16028	5.67	20
6.36	0.14062	5.68	17
6.38	0.1252	5.69	15
6.4	0.11294	5.7	6
6.42	0.1031	5.71	0
6.44	0.09513	5.72	9
6.46	0.08865	5.73	16
6.48	0.08335	5.74	22
6.5	0.07902	5.75	17
6.52	0.07548	5.76	28
6.54	0.07261	5.77	30
6.56	0.07031	5.78	27
6.58	0.06849	5.79	24
6.6	0.06709	5.8	14
6.62	0.06607	5.81	6
6.64	0.06538	5.82	9
6.66	0.06499	5.83	8
6.68	0.06488	5.84	10
6.7	0.06502	5.85	12
6.72	0.06541	5.86	20
6.74	0.06604	5.87	19
6.76	0.06689	5.88	20
6.78	0.06796	5.89	25
6.8	0.06926	5.9	27
6.82	0.07079	5.91	26
6.84	0.07254	5.92	22
6.86	0.07454	5.93	27
6.88	0.07679	5.94	29
6.9	0.0793	5.95	28
6.92	0.08208	5.96	25
6.94	0.08517	5.97	24
6.96	0.08857	5.98	31
6.98	0.09233	5.99	40
7	0.09647	6	32
7.02	0.10102	6.01	24
7.04	0.10603	6.02	21
7.06	0.11156	6.03	23
7.08	0.11989	6.04	23
7.1	0.12668	6.05	25
7.12	0.13419	6.06	22
7.14	0.14252	6.07	14
7.16	0.15176	6.08	21
7.18	0.16206	6.09	30
7.2	0.17358	6.1	15
7.22	0.18649	6.11	10
7.24	0.20102	6.12	15
7.26	0.21745	6.13	16
7.28	1.05487	6.14	16
7.3	1.09888	6.15	17
7.32	1.147	6.16	13
7.34	1.19995	6.17	9
7.36	1.25858	6.18	18
7.38	1.32402	6.19	29
7.4	1.39769	6.2	21
7.42	1.48147	6.21	32
7.44	1.57783	6.22	39
7.46	1.69012	6.23	41
7.48	1.82296	6.24	42
7.5	1.98288	6.25	38
7.52	2.17929	6.26	37
7.54	2.4263	6.27	27
7.56	2.74611	6.28	27
7.58	3.17688	6.29	25
7.6	3.7879	6.3	19
7.62	4.73057	6.31	24
7.64	6.27155	6.32	23
7.66	8.832	6.33	33
7.68	12.8824	6.34	36
7.7	18.4388	6.35	34
7.72	23.466	6.36	30
7.74	23.4871	6.37	22
7.76	18.5552	6.38	23
7.78	13.1483	6.39	23
7.8	9.25771	6.4	25
7.82	6.85363	6.41	26
7.84	5.46501	6.42	27
7.86	4.67331	6.43	38
7.88	4.21135	6.44	42
7.9	3.93662	6.45	32
7.92	3.7781	6.46	23
7.94	3.69889	6.47	32
7.96	3.67798	6.48	30
7.98	3.70249	6.49	25
8	3.76431	6.5	19
8.02	8.81453	6.51	23
8.04	9.07833	6.52	27
8.06	9.37594	6.53	33
8.08	9.7073	6.54	37
8.1	10.0733	6.55	30
8.12	10.4757	6.56	29
8.14	10.9169	6.57	33
8.16	11.4011	6.58	26
8.18	11.9309	6.59	18
8.2	12.5121	6.6	19
8.22	13.1511	6.61	25
8.24	13.8553	6.62	20
8.26	14.634	6.63	29
8.28	15.4983	6.64	36
8.3	16.4735	6.65	36
8.32	17.5538	6.66	36
8.34	18.7715	6.67	39
8.36	20.1533	6.68	38
8.38	21.7331	6.69	26
8.4	23.5557	6.7	27
8.42	25.6815	6.71	26
8.44	28.195	6.72	22
8.46	31.2171	6.73	28
8.48	34.9166	6.74	20
8.5	39.5113	6.75	18
8.52	45.2303	6.76	29
8.54	52.1732	6.77	35
8.56	60.4016	6.78	38
8.58	70.8218	6.79	29
8.6	85.2858	6.8	34
8.62	106.6	6.81	41
8.64	140.007	6.82	44
8.66	195.345	6.83	38
8.68	288.237	6.84	25
8.7	436.743	6.85	28
8.72	643.922	6.86	33
8.74	840.203	6.87	23
8.76	855.861	6.88	23
8.78	674.065	6.89	16
8.8	464.417	6.9	20
8.82	310.675	6.91	20
8.84	214.386	6.92	20
8.86	157.895	6.93	9
8.88	124.951	6.94	14
8.9	105.018	6.95	21
8.92	92.4308	6.96	19
8.94	84.371	6.97	17
8.96	79.3917	6.98	31
8.98	76.6859	6.99	32
9	75.7762	7	34
9.02	76.3836	7.01	35
9.04	78.3611	7.02	29
9.06	81.6606	7.03	24
9.08	86.3162	7.04	26
9.1	92.4399	7.05	24
9.12	100.227	7.06	19
9.14	109.97	7.07	19
9.16	122.088	7.08	22
9.18	137.17	7.09	17
9.2	156.039	7.1	14
9.22	179.849	7.11	8
9.24	211.682	7.12	1
9.26	251.367	7.13	13
9.28	304.077	7.14	24
9.3	376.169	7.15	25
9.32	479.201	7.16	29
9.34	636.007	7.17	27
9.36	891.29	7.18	24
9.38	1322.11	7.19	22
9.4	2032.87	7.2	19
9.42	3100.32	7.21	11
9.44	4355.49	7.22	16
9.46	4985.33	7.23	34
9.48	4299.11	7.24	37
9.5	3040.1	7.25	25
9.52	1989.61	7.26	31
9.54	1294.89	7.27	29
9.56	874.922	7.28	23
9.58	625.994	7.29	25
9.6	472.649	7.3	27
9.62	371.46	7.31	31
9.64	300.507	7.32	27
9.66	248.888	7.33	28
9.68	210.684	7.34	27
9.7	182.299	7.35	10
9.72	160.951	7.36	9
9.74	143.219	7.37	18
9.76	126.098	7.38	18
9.78	110.197	7.39	22
9.8	96.844	7.4	30
9.82	86.0455	7.41	40
9.84	77.3048	7.42	32
9.86	70.1194	7.43	38
9.88	64.104	7.44	41
9.9	58.9928	7.45	28
9.92	54.6054	7.46	30
9.94	50.8141	7.47	39
9.96	47.5239	7.48	31
9.98	44.6608	7.49	30
10	42.1668	7.5	27
10.02	39.9928	7.51	26
10.04	38.1062	7.52	26
10.06	36.4747	7.53	34
10.08	35.0744	7.54	28
10.1	33.8867	7.55	31
10.12	32.8974	7.56	50
10.14	32.0963	7.57	51
10.16	31.4769	7.58	41
10.18	31.0365	7.59	57
10.2	30.7759	7.6	61
10.22	30.6998	7.61	52
10.24	30.0177	7.62	55
10.26	30.3636	7.63	61
10.28	30.9361	7.64	60
10.3	31.7627	7.65	68
10.32	32.8803	7.66	76
10.34	34.3389	7.67	64
10.36	36.2046	7.68	51
10.38	38.5638	7.69	58
10.4	41.5238	7.7	75
10.42	45.2075	7.71	71
10.44	49.7792	7.72	76
10.46	55.5378	7.73	86
10.48	62.9253	7.74	87
10.5	72.5407	7.75	84
10.52	85.2636	7.76	75
10.54	102.487	7.77	57
10.56	126.621	7.78	36
10.58	162.273	7.79	33
10.6	218.642	7.8	44
10.62	312.839	7.81	40
10.64	471.369	7.82	33
10.66	723.396	7.83	31
10.68	1068.01	7.84	31
10.7	1372.47	7.85	40
10.72	1357.9	7.86	35
10.74	1041.18	7.87	36
10.76	701.423	7.88	35
10.78	457.308	7.89	27
10.8	306.081	7.9	30
10.82	216.089	7.91	29
10.84	161.434	7.92	15
10.86	125.528	7.93	0
10.88	100.488	7.94	6
10.9	82.3909	7.95	14
10.92	64.1288	7.96	7
10.94	54.0211	7.97	9
10.96	46.1769	7.98	14
10.98	39.9687	7.99	8
11	34.9722	8	24
11.02	30.8936	8.01	31
11.04	27.5242	8.02	20
11.06	24.7118	8.03	6
11.08	22.3424	8.04	11
11.1	20.332	8.05	14
11.12	18.6143	8.06	0
11.14	17.1389	8.07	0
11.16	15.8672	8.08	7
11.18	14.7702	8.09	7
11.2	13.8158	8.1	16
11.22	13.0112	8.11	26
11.24	12.3287	8.12	25
11.26	11.7326	8.13	24
11.28	11.1605	8.14	26
11.3	10.5999	8.15	26
11.32	10.1317	8.16	15
11.34	9.69955	8.17	12
11.36	9.33486	8.18	9
11.38	9.02778	8.19	8
11.4	8.76977	8.2	3
11.42	8.55471	8.21	7
11.44	8.37852	8.22	19
11.46	8.38044	8.23	30
11.48	8.27881	8.24	28
11.5	8.21057	8.25	26
11.52	8.17508	8.26	26
11.54	8.17221	8.27	25
11.56	8.2023	8.28	22
11.58	8.26616	8.29	32
11.6	8.36509	8.3	25
11.62	8.50094	8.31	25
11.64	8.67616	8.32	33
11.66	8.89404	8.33	30
11.68	9.15818	8.34	19
11.7	9.47419	8.35	10
11.72	9.84689	8.36	14
11.74	10.2842	8.37	14
11.76	10.7952	8.38	15
11.78	11.3909	8.39	21
11.8	12.0852	8.4	17
11.82	12.8952	8.41	19
11.84	13.8423	8.42	22
11.86	14.9537	8.43	13
11.88	16.2639	8.44	11
11.9	17.8173	8.45	10
11.92	19.6726	8.46	14
11.94	21.9067	8.47	9
11.96	24.6231	8.48	11
11.98	27.9636	8.49	14
12	32.1258	8.5	12
12.02	37.3914	8.51	13
12.04	44.1737	8.52	14
12.06	53.0953	8.53	13
12.08	65.1642	8.54	31
12.1	82.1607	8.55	43
12.12	107.547	8.56	44
12.14	148.203	8.57	33
12.16	216.478	8.58	39
12.18	330.439	8.59	39
12.2	505.933	8.6	31
12.22	733.208	8.61	15
12.24	895.792	8.62	17
12.26	828.833	8.63	21
12.28	608.672	8.64	27
12.3	402.954	8.65	20
12.32	261.465	8.66	6
12.34	174.62	8.67	0
12.36	123.219	8.68	12
12.38	92.0355	8.69	14
12.4	71.8786	8.7	12
12.42	57.9754	8.71	17
12.44	47.9302	8.72	26
12.46	40.4553	8.73	26
12.48	34.7862	8.74	25
12.5	30.4355	8.75	20
12.52	27.0819	8.76	20
12.54	24.5112	8.77	13
12.56	22.5842	8.78	11
12.58	21.2187	8.79	12
12.6	20.3841	8.8	10
12.62	20.112	8.81	10
12.64	20.5332	8.82	8
12.66	21.9528	8.83	15
12.68	24.9371	8.84	24
12.7	30.3096	8.85	21
12.72	38.8301	8.86	14
12.74	49.8339	8.87	14
12.76	58.1817	8.88	22
12.78	58.1877	8.89	26
12.8	55.4849	8.9	18
12.82	58.8498	8.91	18
12.84	72.8842	8.92	27
12.86	99.3648	8.93	31
12.88	133.101	8.94	27
12.9	150.833	8.95	19
12.92	131.304	8.96	12
12.94	94.4939	8.97	26
12.96	63.4031	8.98	25
12.98	42.654	8.99	17
13	29.9808	9	8
13.02	22.378	9.01	10
13.04	17.641	9.02	24
13.06	14.5001	9.03	46
13.08	12.3151	9.04	80
13.1	10.7632	9.05	116
13.12	9.63207	9.06	141
13.14	8.68739	9.07	158
13.16	7.74784	9.08	156
13.18	7.0878	9.09	150
13.2	6.35741	9.1	125
13.22	5.77594	9.11	101
13.24	5.31357	9.12	86
13.26	4.94078	9.13	82
13.28	4.63591	9.14	94
13.3	4.38524	9.15	108
13.32	4.18101	9.16	126
13.34	4.01981	9.17	136
13.36	3.90239	9.18	145
13.38	3.83526	9.19	143
13.4	3.83414	9.2	135
13.42	3.92752	9.21	129
13.44	4.15626	9.22	114
13.46	4.55948	9.23	104
13.48	5.11209	9.24	107
13.5	5.64219	9.25	111
13.52	6.14566	9.26	129
13.54	7.0386	9.27	137
13.56	8.55929	9.28	136
13.58	10.2088	9.29	131
13.6	10.4818	9.3	131
13.62	8.83043	9.31	128
13.64	6.72872	9.32	198
13.66	5.12094	9.33	375
13.68	4.08267	9.34	638
13.7	3.45333	9.35	946
13.72	2.21773	9.36	1238
13.74	2.00015	9.37	1431
13.76	1.86336	9.38	1549
13.78	1.77801	9.39	1577
13.8	1.72812	9.4	1546
13.82	1.69998	9.41	1534
13.84	1.6808	9.42	1695
13.86	1.67035	9.43	2072
13.88	1.67413	9.44	2640
13.9	1.69328	9.45	3217
13.92	1.72682	9.46	3629
13.94	1.77385	9.47	3715
13.96	1.83403	9.48	3479
13.98	1.90774	9.49	2948
14	1.99596	9.5	2228
14.02	2.10027	9.51	1456
14.04	12.0496	9.52	801
14.06	12.469	9.53	367
14.08	12.9252	9.54	165
14.1	13.4359	9.55	97
14.12	13.9855	9.56	101
14.14	14.5958	9.57	93
14.16	15.2807	9.58	77
14.18	16.06	9.59	65
14.2	16.963	9.6	61
14.22	17.9999	9.61	62
14.24	19.3289	9.62	61
14.26	21.0737	9.63	61
14.28	23.5324	9.64	56
14.3	27.1873	9.65	50
14.32	32.6237	9.66	43
14.34	40.0726	9.67	39
14.36	47.6631	9.68	32
14.38	50.6184	9.69	24
14.4	47.4347	9.7	34
14.42	43.3178	9.71	35
14.44	41.4457	9.72	21
14.46	42.3197	9.73	24
14.48	45.9612	9.74	29
14.5	52.9359	9.75	32
14.52	65.0039	9.76	34
14.54	85.5532	9.77	38
14.56	119.215	9.78	30
14.58	169.051	9.79	26
14.6	225.854	9.8	21
14.62	251.1	9.81	12
14.64	217.81	9.82	10
14.66	162.519	9.83	15
14.68	117.983	9.84	23
14.7	89.424	9.85	23
14.72	72.9562	9.86	25
14.74	63.9953	9.87	24
14.76	59.2884	9.88	22
14.78	56.9976	9.89	28
14.8	56.2016	9.9	28
14.82	56.4427	9.91	27
14.84	57.4792	9.92	34
14.86	59.1764	9.93	37
14.88	61.4612	9.94	41
14.9	64.3008	9.95	34
14.92	67.6916	9.96	30
14.94	71.6533	9.97	28
14.96	76.2431	9.98	34
14.98	81.4875	9.99	36
15	87.4843	10	33
15.02	94.3384	10.01	24
15.04	102.183	10.02	20
15.06	111.178	10.03	16
15.08	121.551	10.04	13
15.1	133.56	10.05	12
15.12	147.544	10.06	11
15.14	163.94	10.07	18
15.16	183.313	10.08	24
15.18	206.405	10.09	27
15.2	234.209	10.1	32
15.22	268.066	10.11	26
15.24	309.832	10.12	15
15.26	362.115	10.13	18
15.28	428.681	10.14	21
15.3	515.124	10.15	29
15.32	630.143	10.16	28
15.34	788.335	10.17	37
15.36	1016.82	10.18	32
15.38	1369.6	10.19	31
15.4	1950.37	10.2	33
15.42	2930.4	10.21	30
15.44	4524.22	10.22	23
15.46	6834.27	10.23	26
15.48	9286.73	10.24	31
15.5	10000	10.25	36
15.52	8162.63	10.26	36
15.54	5628.37	10.27	37
15.56	3662.62	10.28	36
15.58	2394.55	10.29	33
15.6	1633.32	10.3	32
15.62	1179.34	10.31	28
15.64	895.494	10.32	19
15.66	705.392	10.33	28
15.68	570.397	10.34	28
15.7	471.688	10.35	28
15.72	395.541	10.36	33
15.74	336.26	10.37	34
15.76	289.263	10.38	29
15.78	251.449	10.39	20
15.8	220.601	10.4	17
15.82	195.119	10.41	17
15.84	173.837	10.42	16
15.86	155.861	10.43	22
15.88	140.587	10.44	15
15.9	127.488	10.45	18
15.92	116.174	10.46	24
15.94	106.339	10.47	26
15.96	97.7409	10.48	25
15.98	90.1841	10.49	33
16	83.5114	10.5	41
16.02	77.5945	10.51	44
16.04	72.3281	10.52	51
16.06	67.6255	10.53	57
16.08	63.1991	10.54	58
16.1	63.6153	10.55	53
16.12	60.3434	10.56	53
16.14	57.4199	10.57	63
16.16	54.8135	10.58	63
16.18	52.5004	10.59	64
16.2	50.4618	10.6	68
16.22	48.681	10.61	75
16.24	47.1541	10.62	86
16.26	45.9028	10.63	84
16.28	44.9784	10.64	73
16.3	44.5243	10.65	61
16.32	44.8115	10.66	61
16.34	46.216	10.67	63
16.36	49.0669	10.68	50
16.38	52.9891	10.69	44
16.4	55.3643	10.7	42
16.42	52.9824	10.71	38
16.44	47.8606	10.72	37
16.46	43.3204	10.73	27
16.48	40.2238	10.74	30
16.5	38.3342	10.75	32
16.52	37.2593	10.76	43
16.54	36.6966	10.77	43
16.56	36.458	10.78	40
16.58	36.4378	10.79	30
16.6	36.5984	10.8	21
16.62	36.9345	10.81	14
16.64	37.4525	10.82	14
16.66	38.1784	10.83	13
16.68	39.1435	10.84	20
16.7	40.3949	10.85	20
16.72	41.9969	10.86	21
16.74	44.0064	10.87	22
16.76	46.3751	10.88	23
16.78	48.8165	10.89	24
16.8	51.1113	10.9	29
16.82	53.7066	10.91	24
16.84	57.0154	10.92	25
16.86	67.6516	10.93	23
16.88	73.1326	10.94	22
16.9	79.9477	10.95	14
16.92	88.4755	10.96	2
16.94	99.232	10.97	12
16.96	103.582	10.98	23
16.98	122.443	10.99	33
17	148.457	11	32
17.02	186.571	11.01	28
17.04	246.594	11.02	27
17.06	345.934	11.03	19
17.08	509.633	11.04	14
17.1	760.48	11.05	3
17.12	1076.84	11.06	0
17.14	1292.39	11.07	13
17.16	1194.93	11.08	22
17.18	904.935	11.09	22
17.2	635.831	11.1	18
17.22	451.207	11.11	21
17.24	341.593	11.12	14
17.26	282.383	11.13	15
17.28	253.508	11.14	22
17.3	243.381	11.15	32
17.32	246.647	11.16	40
17.34	261.576	11.17	40
17.36	288.757	11.18	31
17.38	330.886	11.19	25
17.4	393.66	11.2	28
17.42	488.583	11.21	31
17.44	639.196	11.22	22
17.46	890.883	11.23	26
17.48	1317.96	11.24	25
17.5	2011.65	11.25	30
17.52	3008.56	11.26	27
17.54	4037.68	11.27	19
17.56	4275.18	11.28	19
17.58	3449.3	11.29	27
17.6	2374.92	11.3	41
17.62	1556.12	11.31	39
17.64	1032.91	11.32	36
17.66	720.894	11.33	35
17.68	535.54	11.34	34
17.7	419.93	11.35	37
17.72	342.732	11.36	29
17.74	288.385	11.37	22
17.76	248.938	11.38	16
17.78	219.821	11.39	13
17.8	198.152	11.4	14
17.82	182.054	11.41	17
17.84	170.449	11.42	29
17.86	162.206	11.43	38
17.88	156.893	11.44	52
17.9	154.179	11.45	59
17.92	153.84	11.46	58
17.94	155.797	11.47	54
17.96	160.097	11.48	39
17.98	166.912	11.49	34
18	176.561	11.5	27
18.02	189.528	11.51	32
18.04	206.471	11.52	37
18.06	228.177	11.53	37
18.08	255.555	11.54	30
18.1	291.079	11.55	22
18.12	336.609	11.56	24
18.14	397.401	11.57	32
18.16	483.204	11.58	31
18.18	600.024	11.59	31
18.2	772.289	11.6	31
18.22	1041.74	11.61	36
18.24	1484.45	11.62	45
18.26	2222.87	11.63	46
18.28	3400.83	11.64	36
18.3	5028.76	11.65	29
18.32	6509.73	11.66	32
18.34	6511.22	11.67	35
18.36	5028.97	11.68	40
18.38	3394.52	11.69	41
18.4	2208.31	11.7	39
18.42	1464.12	11.71	32
18.44	1021.78	11.72	36
18.46	756.344	11.73	44
18.48	587.742	11.74	49
18.5	473.119	11.75	52
18.52	395.03	11.76	50
18.54	334.26	11.77	53
18.56	288.197	11.78	59
18.58	252.725	11.79	58
18.6	225.13	11.8	51
18.62	202.431	11.81	40
18.64	185.668	11.82	38
18.66	172.853	11.83	45
18.68	163.253	11.84	49
18.7	156.241	11.85	46
18.72	151.593	11.86	40
18.74	149.55	11.87	50
18.76	150.417	11.88	58
18.78	154.608	11.89	56
18.8	162.827	11.9	52
18.82	176.383	11.91	45
18.84	197.843	11.92	39
18.86	232.289	11.93	30
18.88	289.823	11.94	22
18.9	388.625	11.95	16
18.92	555.185	11.96	21
18.94	814.425	11.97	38
18.96	1146.97	11.98	52
18.98	1381.99	11.99	50
19	1281.78	12	56
19.02	957.907	12.01	56
19.04	658.866	12.02	64
19.06	452.577	12.03	59
19.08	326.619	12.04	62
19.1	253.553	12.05	64
19.12	211.358	12.06	55
19.14	186.924	12.07	48
19.16	173.966	12.08	45
19.18	170.423	12.09	47
19.2	176.893	12.1	58
19.22	195.552	12.11	65
19.24	227.885	12.12	72
19.26	267.216	12.13	65
19.28	287.206	12.14	67
19.3	270.134	12.15	72
19.32	241.336	12.16	69
19.34	223.295	12.17	65
19.36	220.279	12.18	71
19.38	230.968	12.19	71
19.4	255.352	12.2	73
19.42	292.963	12.21	65
19.44	350.012	12.22	52
19.46	437.777	12.23	42
19.48	576.398	12.24	32
19.5	797.423	12.25	35
19.52	1136.94	12.26	33
19.54	1600.97	12.27	30
19.56	2115.43	12.28	29
19.58	2661.12	12.29	33
19.6	3196.68	12.3	41
19.62	3251.2	12.31	41
19.64	2623.05	12.32	36
19.66	1849.25	12.33	33
19.68	1269.95	12.34	28
19.7	902.947	12.35	33
19.72	684.792	12.36	25
19.74	560.987	12.37	18
19.76	495.936	12.38	10
19.78	471.522	12.39	18
19.8	477.521	12.4	23
19.82	509.341	12.41	29
19.84	587.139	12.42	26
19.86	720.838	12.43	25
19.88	941.102	12.44	30
19.9	1311.68	12.45	25
19.92	1928.91	12.46	21
19.94	2846.68	12.47	21
19.96	3853.06	12.48	16
19.98	4190.36	12.49	21
20	3464.12	12.5	26
20.02	2412.27	12.51	38
20.04	1584.76	12.52	46
20.06	1049.03	12.53	42
20.08	726.421	12.54	46
20.1	533.738	12.55	41
20.12	412.953	12.56	43
20.14	331.736	12.57	41
20.16	273.853	12.58	36
20.18	230.957	12.59	29
20.2	198.316	12.6	27
20.22	172.993	12.61	33
20.24	153.059	12.62	35
20.26	137.217	12.63	39
20.28	124.593	12.64	54
20.3	114.623	12.65	60
20.32	107.192	12.66	66
20.34	102.037	12.67	71
20.36	99.6873	12.68	72
20.38	100.826	12.69	68
20.4	105.81	12.7	70
20.42	112.577	12.71	71
20.44	113.721	12.72	59
20.46	103.714	12.73	68
20.48	92.14	12.74	68
20.5	83.3512	12.75	62
20.52	78.1102	12.76	49
20.54	75.7193	12.77	48
20.56	75.4351	12.78	47
20.58	76.8096	12.79	56
20.6	79.7113	12.8	57
20.62	84.2595	12.81	59
20.64	90.788	12.82	43
20.66	99.8781	12.83	42
20.68	112.48	12.84	33
20.7	130.213	12.85	30
20.72	156.071	12.86	24
20.74	198.968	12.87	33
20.76	264.094	12.88	32
20.78	372.528	12.89	40
20.8	546.108	12.9	37
20.82	792.635	12.91	27
20.84	1044.47	12.92	8
20.86	1117.06	12.93	4
20.88	981.691	12.94	9
20.9	835.398	12.95	20
20.92	764.705	12.96	26
20.94	701.089	12.97	36
20.96	572.033	12.98	32
20.98	428.233	12.99	35
21	321.111	13	28
21.02	254.11	13.01	19
21.04	218.596	13.02	18
21.06	204.457	13.03	27
21.08	203.548	13.04	30
21.1	221.042	13.05	36
21.12	259.081	13.06	32
21.14	330.408	13.07	42
21.16	457.387	13.08	44
21.18	668.527	13.09	46
21.2	980.991	13.1	41
21.22	1308.52	13.11	32
21.24	1400.65	13.12	29
21.26	1152.36	13.13	16
21.28	814.797	13.14	12
21.3	557.476	13.15	9
21.32	395.441	13.16	10
21.34	304.29	13.17	13
21.36	257.68	13.18	14
21.38	236.569	13.19	16
21.4	232.411	13.2	16
21.42	249.409	13.21	16
21.44	294.604	13.22	13
21.46	388.75	13.23	7
21.48	531.815	13.24	10
21.5	679.825	13.25	11
21.52	707.731	13.26	29
21.54	578.441	13.27	31
21.56	415.648	13.28	41
21.58	293.152	13.29	45
21.6	216.219	13.3	48
21.62	172.299	13.31	42
21.64	149.372	13.32	33
21.66	140.31	13.33	24
21.68	142.886	13.34	13
21.7	158.277	13.35	6
21.72	188.479	13.36	6
21.74	229.74	13.37	1
21.76	258.605	13.38	12
21.78	246.914	13.39	16
21.8	211.127	13.4	25
21.82	176.771	13.41	30
21.84	152.148	13.42	37
21.86	138.714	13.43	42
21.88	134.461	13.44	36
21.9	136.865	13.45	27
21.92	144.388	13.46	24
21.94	156.314	13.47	19
21.96	173.144	13.48	29
21.98	196.231	13.49	23
22	227.57	13.5	27
22.02	270.687	13.51	17
22.04	332.177	13.52	19
22.06	424.787	13.53	16
22.08	573.685	13.54	11
22.1	823.907	13.55	8
22.12	1240.5	13.56	20
22.14	1883.29	13.57	24
22.16	2698.84	13.58	34
22.18	3256.71	13.59	31
22.2	2985.31	13.6	24
22.22	2195.68	13.61	17
22.24	1474.03	13.62	18
22.26	983.301	13.63	21
22.28	685.792	13.64	19
22.3	513.25	13.65	19
22.32	412.41	13.66	27
22.34	350.611	13.67	40
22.36	313.646	13.68	48
22.38	293.002	13.69	49
22.4	284.657	13.7	42
22.42	287.768	13.71	36
22.44	301.274	13.72	24
22.46	325.914	13.73	18
22.48	365.134	13.74	12
22.5	425.384	13.75	22
22.52	518.44	13.76	28
22.54	667.881	13.77	35
22.56	918.63	13.78	40
22.58	1342.96	13.79	36
22.6	2026.82	13.8	41
22.62	2994.83	13.81	35
22.64	3954.11	13.82	20
22.66	4124.6	13.83	13
22.68	3367.76	13.84	12
22.7	2486.99	13.85	16
22.72	1930.72	13.86	16
22.74	1717.81	13.87	5
22.76	1673.69	13.88	15
22.78	1510.83	13.89	14
22.8	1176.1	13.9	22
22.82	853.986	13.91	16
22.84	629.296	13.92	13
22.86	497.82	13.93	16
22.88	435.683	13.94	14
22.9	413.344	13.95	20
22.92	386.548	13.96	30
22.94	326.474	13.97	29
22.96	257.199	13.98	37
22.98	201.698	13.99	34
23	161.971	14	27
23.02	135.301	14.01	15
23.04	116.781	14.02	11
23.06	102.981	14.03	14
23.08	91.497	14.04	16
23.1	81.6029	14.05	26
23.12	74.0247	14.06	32
23.14	67.2506	14.07	29
23.16	62.3516	14.08	21
23.18	57.6237	14.09	14
23.2	53.5319	14.1	2
23.22	50.0734	14.11	1
23.24	46.9893	14.12	0
23.26	44.6381	14.13	10
23.28	42.9974	14.14	24
23.3	42.1306	14.15	39
23.32	41.5309	14.16	47
23.34	39.914	14.17	43
23.36	36.9498	14.18	36
23.38	33.8535	14.19	26
23.4	31.3	14.2	19
23.42	29.3064	14.21	13
23.44	27.7412	14.22	17
23.46	26.4987	14.23	13
23.48	25.5199	14.24	23
23.5	24.7931	14.25	25
23.52	24.3198	14.26	24
23.54	24.0313	14.27	19
23.56	23.6299	14.28	20
23.58	22.8337	14.29	18
23.6	21.9046	14.3	16
23.62	21.1464	14.31	14
23.64	20.5964	14.32	4
23.66	17.2109	14.33	1
23.68	17.0425	14.34	9
23.7	16.8963	14.35	15
23.72	16.7201	14.36	23
23.74	16.5495	14.37	32
23.76	16.5458	14.38	34
23.78	16.8148	14.39	31
23.8	17.2558	14.4	25
23.82	17.4708	14.41	19
23.84	17.2362	14.42	11
23.86	16.9343	14.43	10
23.88	16.8725	14.44	9
23.9	17.112	14.45	15
23.92	17.6511	14.46	13
23.94	18.4836	14.47	19
23.96	19.6677	14.48	19
23.98	21.2799	14.49	29
24	23.4678	14.5	38
24.02	26.8034	14.51	45
24.04	32.2872	14.52	53
24.06	41.0924	14.53	55
24.08	53.7481	14.54	50
24.1	67.0299	14.55	43
24.12	70.9435	14.56	33
24.14	58.1936	14.57	32
24.16	46.2917	14.58	32
24.18	37.6887	14.59	37
24.2	32.9576	14.6	39
24.22	32.3325	14.61	40
24.24	32.7463	14.62	38
24.26	33.0554	14.63	37
24.28	35.2673	14.64	30
24.3	38.3738	14.65	24
24.32	42.4963	14.66	22
24.34	47.8202	14.67	21
24.36	54.6173	14.68	14
24.38	63.3298	14.69	20
24.4	74.519	14.7	18
24.42	89.3304	14.71	21
24.44	109.564	14.72	28
24.46	138.451	14.73	31
24.48	182.187	14.74	33
24.5	254.78	14.75	27
24.52	369.93	14.76	19
24.54	554.174	14.77	19
24.56	820.066	14.78	18
24.58	1112.02	14.79	20
24.6	1297.57	14.8	17
24.62	1337.79	14.81	18
24.64	1199.44	14.82	25
24.66	902.046	14.83	22
24.68	612.196	14.84	22
24.7	407.324	14.85	15
24.72	278.884	14.86	13
24.74	201.088	14.87	26
24.76	152.982	14.88	25
24.78	121.619	14.89	19
24.8	99.9369	14.9	19
24.82	84.257	14.91	19
24.84	72.5857	14.92	26
24.86	63.7274	14.93	25
24.88	56.9089	14.94	27
24.9	51.6307	14.95	39
24.92	47.552	14.96	40
24.94	44.4443	14.97	46
24.96	42.1636	14.98	32
24.98	40.6425	14.99	19
25	42.1993	15	18
25.02	42.7071	15.01	16
25.04	44.3892	15.02	25
25.06	48.1594	15.03	33
25.08	54.8438	15.04	38
25.1	64.5468	15.05	42
25.12	73.8879	15.06	45
25.14	74.803	15.07	47
25.16	66.6642	15.08	41
25.18	57.6483	15.09	46
25.2	51.5762	15.1	48
25.22	48.445	15.11	60
25.24	47.4979	15.12	77
25.26	47.8548	15.13	90
25.28	48.9371	15.14	103
25.3	50.659	15.15	115
25.32	53.0395	15.16	134
25.34	56.053	15.17	156
25.36	59.7895	15.18	169
25.38	64.3991	15.19	192
25.4	70.0602	15.2	206
25.42	77.0021	15.21	221
25.44	85.5532	15.22	240
25.46	96.1862	15.23	256
25.48	109.585	15.24	278
25.5	126.743	15.25	293
25.52	149.21	15.26	313
25.54	179.724	15.27	333
25.56	223.488	15.28	340
25.58	290.705	15.29	365
25.6	400.292	15.3	396
25.62	581.117	15.31	426
25.64	864.882	15.32	465
25.66	1249.42	15.33	502
25.68	1592.81	15.34	547
25.7	1624.74	15.35	607
25.72	1348.94	15.36	700
25.74	1008.28	15.37	809
25.76	758.277	15.38	931
25.78	629.078	15.39	1032
25.8	599.967	15.4	1073
25.82	636.764	15.41	1060
25.84	689.369	15.42	967
25.86	740.551	15.43	823
25.88	854.675	15.44	649
25.9	1114.21	15.45	465
25.92	1578.61	15.46	322
25.94	2234.47	15.47	219
25.96	2800.54	15.48	163
25.98	2750.46	15.49	128
26	2151.71	15.5	97
26.02	1495.98	15.51	82
26.04	1003.93	15.52	66
26.06	688.829	15.53	54
26.08	499.359	15.54	44
26.1	388.331	15.55	39
26.12	318.172	15.56	34
26.14	273.94	15.57	40
26.16	245.911	15.58	40
26.18	229.742	15.59	38
26.2	222.929	15.6	33
26.22	223.474	15.61	26
26.24	230.451	15.62	26
26.26	245.027	15.63	21
26.28	271.616	15.64	23
26.3	315.721	15.65	32
26.32	387.479	15.66	31
26.34	507.011	15.67	42
26.36	711.694	15.68	42
26.38	1054.02	15.69	34
26.4	1575.49	15.7	34
26.42	2197.56	15.71	26
26.44	2539.17	15.72	24
26.46	2253.43	15.73	32
26.48	1650.19	15.74	32
26.5	1113.42	15.75	38
26.52	749.11	15.76	45
26.54	530.771	15.77	43
26.56	410.32	15.78	40
26.58	352.198	15.79	32
26.6	336.209	15.8	19
26.62	345.96	15.81	11
26.64	350.956	15.82	14
26.66	319.173	15.83	20
26.68	259.487	15.84	23
26.7	202.513	15.85	34
26.72	161.518	15.86	37
26.74	134.433	15.87	22
26.76	117.38	15.88	20
26.78	106.755	15.89	9
26.8	100.014	15.9	5
26.82	95.0029	15.91	4
26.84	90.4856	15.92	10
26.86	86.947	15.93	14
26.88	84.9271	15.94	21
26.9	84.4643	15.95	25
26.92	85.4876	15.96	22
26.94	88.0015	15.97	12
26.96	92.5932	15.98	4
26.98	98.6824	15.99	3
27	107.209	16	5
27.02	118.944	16.01	15
27.04	135.27	16.02	25
27.06	159.065	16.03	34
27.08	196.171	16.04	42
27.1	256.801	16.05	30
27.12	355.837	16.06	23
27.14	507.794	16.07	16
27.16	703.222	16.08	7
27.18	855.549	16.09	19
27.2	839.939	16.1	21
27.22	709.886	16.11	22
27.24	618.759	16.12	33
27.26	626.367	16.13	29
27.28	746.218	16.14	28
27.3	960.206	16.15	22
27.32	1154.79	16.16	15
27.34	1126.8	16.17	13
27.36	904.201	16.18	6
27.38	680.638	16.19	10
27.4	529.788	16.2	10
27.42	450.995	16.21	12
27.44	430.063	16.22	27
27.46	466.045	16.23	28
27.48	563.899	16.24	36
27.5	746.572	16.25	41
27.52	1050.63	16.26	33
27.54	1486.92	16.27	24
27.56	1910.96	16.28	15
27.58	1966.84	16.29	9
27.6	1621.84	16.3	11
27.62	1236.7	16.31	11
27.64	991.071	16.32	21
27.66	885.667	16.33	19
27.68	832.204	16.34	29
27.7	732.05	16.35	31
27.72	612.687	16.36	30
27.74	539.103	16.37	28
27.76	536.485	16.38	18
27.78	620.282	16.39	13
27.8	811.628	16.4	19
27.82	1121.68	16.41	19
27.84	1476.14	16.42	26
27.86	1606.45	16.43	30
27.88	1352.23	16.44	32
27.9	966.967	16.45	27
27.92	662.267	16.46	21
27.94	464.362	16.47	12
27.96	346.628	16.48	5
27.98	278.688	16.49	11
28	239.667	16.5	19
28.02	219.526	16.51	30
28.04	213.718	16.52	38
28.06	219.737	16.53	43
28.08	243.91	16.54	44
28.1	293.537	16.55	43
28.12	374.781	16.56	41
28.14	475.798	16.57	42
28.16	533.329	16.58	40
28.18	485.596	16.59	37
28.2	387.727	16.6	26
28.22	306.93	16.61	18
28.24	257.88	16.62	7
28.26	234.971	16.63	4
28.28	230.393	16.64	8
28.3	239.334	16.65	11
28.32	261.862	16.66	17
28.34	304.009	16.67	24
28.36	372.265	16.68	27
28.38	477.996	16.69	36
28.4	621.482	16.7	34
28.42	758.714	16.71	30
28.44	800.604	16.72	31
28.46	762.265	16.73	23
28.48	742.39	16.74	14
28.5	787.561	16.75	13
28.52	919.303	16.76	9
28.54	1182.91	16.77	9
28.56	1663.85	16.78	15
28.58	2488.18	16.79	27
28.6	3772.14	16.8	36
28.62	5401.48	16.81	48
28.64	6500.87	16.82	63
28.66	5929.48	16.83	62
28.68	4329.15	16.84	66
28.7	2871.38	16.85	72
28.72	1877.43	16.86	67
28.74	1269.74	16.87	63
28.76	910.759	16.88	58
28.78	693.453	16.89	49
28.8	554.016	16.9	40
28.82	458.816	16.91	36
28.84	393.831	16.92	29
28.86	350.583	16.93	34
28.88	326.671	16.94	58
28.9	323.691	16.95	89
28.92	346.241	16.96	129
28.94	397.982	16.97	149
28.96	467.332	16.98	168
28.98	502.012	16.99	162
29	459.442	17	139
29.02	390.04	17.01	112
29.04	343.499	17.02	74
29.06	316.748	17.03	52
29.08	287.698	17.04	48
29.1	248.92	17.05	44
29.12	212.541	17.06	58
29.14	185.691	17.07	58
29.16	170.052	17.08	63
29.18	163.053	17.09	57
29.2	162.493	17.1	50
29.22	167.056	17.11	45
29.24	176.47	17.12	39
29.26	191.359	17.13	38
29.28	213.082	17.14	39
29.3	243.873	17.15	37
29.32	285.782	17.16	44
29.34	347.23	17.17	40
29.36	437.583	17.18	24
29.38	581.944	17.19	14
29.4	826.559	17.2	9
29.42	1236.55	17.21	5
29.44	1871.24	17.22	23
29.46	2678.04	17.23	47
29.48	3243.08	17.24	65
29.5	3013.23	17.25	82
29.52	2244.64	17.26	86
29.54	1513.01	17.27	76
29.56	1006.51	17.28	59
29.58	697.161	17.29	48
29.6	517.903	17.3	45
29.62	414.346	17.31	51
29.64	355.126	17.32	69
29.66	324.675	17.33	72
29.68	318.158	17.34	75
29.7	338.612	17.35	69
29.72	397.791	17.36	60
29.74	516.847	17.37	54
29.76	720.778	17.38	64
29.78	1012.03	17.39	86
29.8	1286.66	17.4	134
29.82	1294.71	17.41	214
29.84	1025.31	17.42	309
29.86	724.824	17.43	376
29.88	513.621	17.44	409
29.9	394.544	17.45	402
29.92	338.914	17.46	372
29.94	307.247	17.47	307
29.96	263.262	17.48	225
29.98	212.24	17.49	146
30	170.072	17.5	86
30.02	137.656	17.51	56
30.04	112.936	17.52	54
30.06	94.8855	17.53	45
30.08	82.6432	17.54	33
30.1	73.2937	17.55	31
30.12	60.3665	17.56	30
30.14	55.5933	17.57	21
30.16	52.0438	17.58	16
30.18	49.0329	17.59	21
30.2	46.6703	17.6	19
30.22	45.1946	17.61	21
30.24	44.2741	17.62	31
30.26	42.856	17.63	34
30.28	39.9554	17.64	36
30.3	37.2408	17.65	28
30.32	35.0152	17.66	27
30.34	32.8731	17.67	23
30.36	30.9083	17.68	21
30.38	29.3677	17.69	26
30.4	28.2511	17.7	24
30.42	27.4793	17.71	25
30.44	26.6699	17.72	25
30.46	26.3838	17.73	15
30.48	26.2021	17.74	11
30.5	26.0428	17.75	3
30.52	25.96	17.76	0
30.54	25.9401	17.77	10
30.56	26.1474	17.78	22
30.58	26.4583	17.79	33
30.6	26.8803	17.8	43
30.62	27.4966	17.81	47
30.64	28.2879	17.82	39
30.66	29.074	17.83	41
30.68	29.76	17.84	60
30.7	30.5362	17.85	76
30.72	31.558	17.86	103
30.74	32.8671	17.87	130
30.76	34.4778	17.88	143
30.78	36.4004	17.89	143
30.8	38.6308	17.9	130
30.82	41.864	17.91	100
30.84	44.871	17.92	62
30.86	48.5083	17.93	44
30.88	52.9651	17.94	37
30.9	58.4743	17.95	31
30.92	65.2546	17.96	36
30.94	71.9991	17.97	48
30.96	81.4879	17.98	57
30.98	92.1363	17.99	56
31	108.275	18	61
31.02	130.325	18.01	64
31.04	157.596	18.02	61
31.06	184.451	18.03	63
31.08	205.241	18.04	66
31.1	230.699	18.05	64
31.12	273.459	18.06	75
31.14	345.754	18.07	91
31.16	467.958	18.08	106
31.18	675.222	18.09	147
31.2	1016.05	18.1	230
31.22	1526.33	18.11	336
31.24	2127.32	18.12	446
31.26	2490.41	18.13	545
31.28	2355.15	18.14	609
31.3	1856.64	18.15	617
31.32	1304.57	18.16	581
31.34	895.846	18.17	482
31.36	648.54	18.18	368
31.38	518.599	18.19	257
31.4	454.937	18.2	170
31.42	413.631	18.21	116
31.44	383.068	18.22	87
31.46	385.807	18.23	73
31.48	440.959	18.24	69
31.5	561.341	18.25	71
31.52	738.028	18.26	66
31.54	882.812	18.27	55
31.56	849.394	18.28	52
31.58	681.88	18.29	46
31.6	532.447	18.3	44
31.62	458.916	18.31	51
31.64	458.108	18.32	50
31.66	501.375	18.33	44
31.68	555.175	18.34	45
31.7	569.627	18.35	43
31.72	488.818	18.36	37
31.74	362.917	18.37	38
31.76	258.152	18.38	36
31.78	187.732	18.39	36
31.8	143.859	18.4	31
31.82	116.79	18.41	28
31.84	99.456	18.42	20
31.86	87.8473	18.43	20
31.88	79.8997	18.44	24
31.9	74.4254	18.45	32
31.92	70.5915	18.46	36
31.94	67.9522	18.47	43
31.96	66.433	18.48	45
31.98	66.1121	18.49	48
32	67.0612	18.5	46
32.02	69.7504	18.51	37
32.04	73.5648	18.52	32
32.06	79.1821	18.53	34
32.08	87.0915	18.54	33
32.1	98.2181	18.55	36
32.12	114.795	18.56	28
32.14	139.152	18.57	37
32.16	178.134	18.58	41
32.18	242.575	18.59	52
32.2	347.061	18.6	58
32.22	502.508	18.61	55
32.24	685.892	18.62	63
32.26	786.19	18.63	66
32.28	714.389	18.64	64
32.3	581.045	18.65	75
32.32	502.545	18.66	89
32.34	512.439	18.67	112
32.36	602.375	18.68	159
32.38	722.809	18.69	224
32.4	755.668	18.7	278
32.42	670.287	18.71	324
32.44	586.759	18.72	368
32.46	586.335	18.73	406
32.48	677.238	18.74	451
32.5	810.588	18.75	514
32.52	841.531	18.76	579
32.54	698.7	18.77	665
32.56	508.344	18.78	785
32.58	360.972	18.79	901
32.6	265.916	18.8	1016
32.62	210.238	18.81	1117
32.64	180.203	18.82	1229
32.66	166.501	18.83	1380
32.68	164.761	18.84	1584
32.7	174.256	18.85	1853
32.72	195.007	18.86	2184
32.74	232.722	18.87	2523
32.76	285.257	18.88	2775
32.78	354.27	18.89	2862
32.8	458.782	18.9	2779
32.82	637.381	18.91	2531
32.84	906.344	18.92	2162
32.86	1187.65	18.93	1746
32.88	1248.44	18.94	1329
32.9	1015.14	18.95	987
32.92	713.895	18.96	734
32.94	481.793	18.97	550
32.96	332.572	18.98	403
32.98	244.862	18.99	275
33	194.949	19	172
33.02	166.04	19.01	113
33.04	151.575	19.02	74
33.06	144.373	19.03	68
33.08	139.211	19.04	63
33.1	138.322	19.05	78
33.12	146.351	19.06	71
33.14	159.123	19.07	81
33.16	158.858	19.08	80
33.18	139.065	19.09	77
33.2	115.264	19.1	59
33.22	97.9392	19.11	44
33.24	87.9774	19.12	28
33.26	83.6773	19.13	24
33.28	83.4377	19.14	22
33.3	86.3648	19.15	25
33.32	92.356	19.16	21
33.34	101.866	19.17	36
33.36	116.449	19.18	39
33.38	139.233	19.19	29
33.4	175.972	19.2	24
33.42	235.466	19.21	21
33.44	327.394	19.22	18
33.46	452.43	19.23	23
33.48	573.722	19.24	30
33.5	619.575	19.25	25
33.52	614.608	19.26	26
33.54	643.59	19.27	36
33.56	701.132	19.28	40
33.58	685.614	19.29	46
33.6	569.897	19.3	61
33.62	447.617	19.31	72
33.64	370.053	19.32	91
33.66	341.179	19.33	134
33.68	357.641	19.34	210
33.7	424.413	19.35	291
33.72	558.522	19.36	391
33.74	786.554	19.37	501
33.76	1114.78	19.38	588
33.78	1447.62	19.39	637
33.8	1534.96	19.4	634
33.82	1336.42	19.41	576
33.84	1128.55	19.42	488
33.86	1086.39	19.43	390
33.88	1252.92	19.44	299
33.9	1604.48	19.45	219
33.92	1947.08	19.46	166
33.94	1902.03	19.47	141
33.96	1470.57	19.48	129
33.98	1008.91	19.49	135
34	674.889	19.5	143
34.02	462.42	19.51	140
34.04	332.962	19.52	134
34.06	253.21	19.53	123
34.08	201.432	19.54	106
34.1	165.9	19.55	97
34.12	140.061	19.56	85
34.14	120.683	19.57	76
34.16	105.815	19.58	82
34.18	94.409	19.59	89
34.2	85.825	19.6	84
34.22	79.7962	19.61	75
34.24	76.5839	19.62	59
34.26	76.2685	19.63	41
34.28	79.8033	19.64	32
34.3	87.0733	19.65	37
34.32	94.4781	19.66	38
34.34	94.1612	19.67	53
34.36	85.3103	19.68	70
34.38	78.6869	19.69	74
34.4	78.7518	19.7	76
34.42	85.9239	19.71	81
34.44	104.071	19.72	76
34.46	137.52	19.73	80
34.48	189.351	19.74	95
34.5	248.637	19.75	105
34.52	277.7	19.76	120
34.54	246.507	19.77	138
34.56	185.488	19.78	149
34.58	133.1	19.79	155
34.6	98.7138	19.8	176
34.62	79.0944	19.81	178
34.64	69.6809	19.82	189
34.66	67.0093	19.83	202
34.68	68.8875	19.84	211
34.7	74.1191	19.85	206
34.72	83.6094	19.86	202
34.74	96.4978	19.87	179
34.76	103.828	19.88	144
34.78	98.0857	19.89	110
34.8	88.1932	19.9	91
34.82	84.3822	19.91	49
34.84	90.6892	19.92	37
34.86	109.773	19.93	23
34.88	144.202	19.94	12
34.9	191.839	19.95	9
34.92	234.524	19.96	14
34.94	252.931	19.97	14
34.96	256.175	19.98	16
34.98	237.524	19.99	24
35	191.518	20	35
35.02	144.06	20.01	29
35.04	110.824	20.02	27
35.06	91.1492	20.03	16
35.08	82.5545	20.04	7
35.1	81.931	20.05	6
35.12	88.2841	20.06	14
35.14	101.807	20.07	21
35.16	122.074	20.08	23
35.18	144.261	20.09	27
35.2	161.564	20.1	28
35.22	182.455	20.11	20
35.24	226.403	20.12	8
35.26	310.478	20.13	1
35.28	444.684	20.14	0
35.3	612.885	20.15	8
35.32	725.247	20.16	20
35.34	697.29	20.17	31
35.36	559.694	20.18	35
35.38	401.322	20.19	36
35.4	283.183	20.2	34
35.42	209.148	20.21	25
35.44	172.827	20.22	15
35.46	163.314	20.23	14
35.48	176.51	20.24	12
35.5	210.544	20.25	19
35.52	255.437	20.26	31
35.54	275.11	20.27	37
35.56	247.233	20.28	35
35.58	205.173	20.29	32
35.6	179.362	20.3	30
35.62	178.021	20.31	27
35.64	202.212	20.32	23
35.66	250.43	20.33	20
35.68	309.105	20.34	22
35.7	335.87	20.35	21
35.72	321.671	20.36	24
35.74	313.43	20.37	19
35.76	349.023	20.38	14
35.78	449.645	20.39	16
35.8	627.003	20.4	24
35.82	854.78	20.41	30
35.84	997.226	20.42	33
35.86	915.573	20.43	31
35.88	731.96	20.44	34
35.9	605.099	20.45	25
35.92	567.141	20.46	12
35.94	564.267	20.47	2
35.96	506.346	20.48	1
35.98	398.561	20.49	3
36	305.095	20.5	9
36.02	243.812	20.51	26
36.04	198.596	20.52	35
36.06	158.372	20.53	37
36.08	127.495	20.54	39
36.1	108.283	20.55	38
36.12	100.082	20.56	26
36.14	100.031	20.57	28
36.16	105.204	20.58	27
36.18	107.408	20.59	36
36.2	98.6778	20.6	50
36.22	85.038	20.61	79
36.24	75.1186	20.62	99
36.26	70.6388	20.63	113
36.28	68.9623	20.64	123
36.3	65.4723	20.65	134
36.32	60.0427	20.66	139
36.34	55.3748	20.67	157
36.36	52.3136	20.68	168
36.38	51.1413	20.69	189
36.4	52.3979	20.7	204
36.42	55.7466	20.71	214
36.44	59.9607	20.72	227
36.46	65.0421	20.73	231
36.48	70.7908	20.74	218
36.5	76.9333	20.75	210
36.52	81.317	20.76	203
36.54	85.436	20.77	193
36.56	94.3281	20.78	174
36.58	110.596	20.79	164
36.6	131.848	20.8	150
36.62	146.596	20.81	138
36.64	146.637	20.82	141
36.66	144.315	20.83	131
36.68	148.146	20.84	124
36.7	158.538	20.85	115
36.72	174.578	20.86	103
36.74	203.875	20.87	84
36.76	256.138	20.88	66
36.78	347.333	20.89	45
36.8	498.38	20.9	29
36.82	721.415	20.91	24
36.84	976.173	20.92	24
36.86	1101.3	20.93	20
36.88	1005.98	20.94	35
36.9	863.533	20.95	47
36.92	812.884	20.96	56
36.94	849.746	20.97	63
36.96	859.835	20.98	68
36.98	756.82	20.99	73
37	626.186	21	82
37.02	554.027	21.01	102
37.04	561.871	21.02	127
37.06	649.787	21.03	149
37.08	806.232	21.04	181
37.1	1040.15	21.05	210
37.12	1380.52	21.06	220
37.14	1723.48	21.07	221
37.16	1766.97	21.08	213
37.18	1475.64	21.09	197
37.2	1137.8	21.1	175
37.22	862.937	21.11	151
37.24	647.892	21.12	128
37.26	506.235	21.13	106
37.28	436.1	21.14	82
37.3	413.883	21.15	65
37.32	395.501	21.16	47
37.34	341.428	21.17	36
37.36	273.545	21.18	34
37.38	220.544	21.19	34
37.4	187.568	21.2	41
37.42	171.15	21.21	45
37.44	169.32	21.22	54
37.46	182.434	21.23	70
37.48	215.894	21.24	73
37.5	279.492	21.25	80
37.52	381.293	21.26	92
37.54	510.124	21.27	109
37.56	591.303	21.28	120
37.58	537.879	21.29	123
37.6	409.501	21.3	119
37.62	297.016	21.31	108
37.64	222.988	21.32	92
37.66	180.741	21.33	76
37.68	159.611	21.34	51
37.7	151.778	21.35	39
37.72	153.099	21.36	44
37.74	162.394	21.37	38
37.76	180.589	21.38	27
37.78	211.354	21.39	19
37.8	262.719	21.4	12
37.82	350.101	21.41	9
37.84	497.749	21.42	5
37.86	732.893	21.43	10
37.88	1055.9	21.44	18
37.9	1353.98	21.45	28
37.92	1394.52	21.46	35
37.94	1148.4	21.47	25
37.96	836.442	21.48	20
37.98	604.379	21.49	3
38	470.892	21.5	2
38.02	417.096	21.51	0
38.04	428.709	21.52	0
38.06	507.478	21.53	0
38.08	667.485	21.54	9
38.1	915.264	21.55	15
38.12	1187.67	21.56	20
38.14	1335.53	21.57	25
38.16	1341.82	21.58	40
38.18	1235.99	21.59	44
38.2	982.588	21.6	48
38.22	699.193	21.61	45
38.24	487.185	21.62	45
38.26	351.768	21.63	35
38.28	270.94	21.64	18
38.3	224.259	21.65	10
38.32	196.948	21.66	3
38.34	183.259	21.67	0
38.36	180.039	21.68	2
38.38	188.211	21.69	6
38.4	211.492	21.7	13
38.42	258.284	21.71	13
38.44	345.753	21.72	20
38.46	495.097	21.73	21
38.48	721.059	21.74	24
38.5	982.044	21.75	30
38.52	1102.12	21.76	30
38.54	952.424	21.77	25
38.56	695.241	21.78	15
38.58	482.877	21.79	10
38.6	335.842	21.8	7
38.62	238.727	21.81	16
38.64	175.818	21.82	45
38.66	137.14	21.83	119
38.68	112.044	21.84	221
38.7	94.9246	21.85	294
38.72	83.1815	21.86	343
38.74	74.9245	21.87	366
38.76	69.3379	21.88	349
38.78	65.9274	21.89	291
38.8	65.1078	21.9	205
38.82	67.7175	21.91	122
38.84	73.957	21.92	62
38.86	87.0676	21.93	46
38.88	111.594	21.94	53
38.9	153.158	21.95	50
38.92	213.997	21.96	62
38.94	277.55	21.97	86
38.96	291.229	21.98	93
38.98	238.771	21.99	88
39	171.141	22	82
39.02	119.794	22.01	71
39.04	86.8091	22.02	57
39.06	68.0581	22.03	47
39.08	58.086	22.04	45
39.1	53.8408	22.05	39
39.12	54.4409	22.06	35
39.14	58.8334	22.07	38
39.16	65.1027	22.08	34
39.18	68.5941	22.09	22
39.2	63.4603	22.1	16
39.22	53.9143	22.11	8
39.24	46.0067	22.12	1
39.26	41.2759	22.13	0
39.28	39.2967	22.14	6
39.3	39.6762	22.15	2
39.32	42.3556	22.16	9
39.34	47.601	22.17	25
39.36	55.4417	22.18	32
39.38	62.6868	22.19	35
39.4	67.6921	22.2	34
39.42	71.198	22.21	38
39.44	77.7372	22.22	38
39.46	94.1829	22.23	40
39.48	122.377	22.24	37
39.5	162.672	22.25	36
39.52	201.98	22.26	43
39.54	219.73	22.27	53
39.56	220.403	22.28	52
39.58	211.387	22.29	49
39.6	196.006	22.3	54
39.62	194.055	22.31	58
39.64	220.63	22.32	70
39.66	275.14	22.33	74
39.68	332.18	22.34	85
39.7	352.202	22.35	109
39.72	316.501	22.36	130
39.74	250.061	22.37	151
39.76	193.431	22.38	171
39.78	159.727	22.39	205
39.8	147.203	22.4	262
39.82	147.135	22.41	327
39.84	144.404	22.42	418
39.86	133.388	22.43	527
39.88	124.584	22.44	656
39.9	126.27	22.45	793
39.92	142.685	22.46	918
39.94	178.855	22.47	998
39.96	240.971	22.48	1047
39.98	328.444	22.49	1059
40	416.06	22.5	1041
40.02	464.526	22.51	977
40.04	471.135	22.52	901
40.06	421.624	22.53	831
40.08	330.997	22.54	761
40.1	251.374	22.55	684
40.12	201.893	22.56	606
40.14	178.691	22.57	517
40.16	176.44	22.58	441
40.18	193.384	22.59	366
40.2	233.652	22.6	300
40.22	307.12	22.61	239
40.24	425.287	22.62	206
40.26	585.965	22.63	186
40.28	732.166	22.64	167
40.3	764.999	22.65	144
40.32	720.589	22.66	130
40.34	721.78	22.67	118
40.36	798.087	22.68	90
40.38	855.697	22.69	63
40.4	772.746	22.7	55
40.42	609.661	22.71	51
40.44	476.168	22.72	52
40.46	405.684	22.73	51
40.48	399.007	22.74	50
40.5	456.979	22.75	57
40.52	588.413	22.76	58
40.54	791.867	22.77	50
40.56	1001.95	22.78	29
40.58	1091.63	22.79	17
40.6	999.785	22.8	11
40.62	782.395	22.81	2
40.64	573.46	22.82	1
40.66	435.067	22.83	0
40.68	361.621	22.84	0
40.7	329.308	22.85	4
40.72	315.841	22.86	10
40.74	319.336	22.87	14
40.76	353.031	22.88	13
40.78	435.003	22.89	9
40.8	590.345	22.9	16
40.82	846.858	22.91	17
40.84	1201.64	22.92	22
40.86	1529.83	22.93	19
40.88	1625.84	22.94	17
40.9	1521.98	22.95	14
40.92	1286.78	22.96	14
40.94	952.042	22.97	11
40.96	651.901	22.98	10
40.98	444.442	22.99	6
41	315.342	23	12
41.02	237.323	23.01	16
41.04	189.392	23.02	24
41.06	157.093	23.03	18
41.08	131.757	23.04	22
41.1	111.453	23.05	21
41.12	95.9536	23.06	25
41.14	84.2861	23.07	24
41.16	75.5696	23.08	24
41.18	69.1139	23.09	30
41.2	62.4125	23.1	25
41.22	57.0433	23.11	30
41.24	52.9628	23.12	30
41.26	50.0333	23.13	28
41.28	48.1184	23.14	26
41.3	47.3014	23.15	22
41.32	47.2622	23.16	32
41.34	48.3395	23.17	29
41.36	50.8115	23.18	29
41.38	55.2365	23.19	30
41.4	62.4243	23.2	21
41.42	72.9041	23.21	14
41.44	86.133	23.22	2
41.46	101.857	23.23	2
41.48	125.928	23.24	1
41.5	169.662	23.25	0
41.52	240.712	23.26	7
41.54	331.395	23.27	11
41.56	391.067	23.28	16
41.58	359.588	23.29	18
41.6	275.219	23.3	18
41.62	197.991	23.31	11
41.64	143.067	23.32	12
41.66	106.814	23.33	20
41.68	85.2797	23.34	16
41.7	74.7414	23.35	11
41.72	71.6395	23.36	13
41.74	71.3842	23.37	15
41.76	68.6805	23.38	16
41.78	62.5801	23.39	17
41.8	55.4928	23.4	21
41.82	48.8586	23.41	27
41.84	44.6857	23.42	33
41.86	42.4841	23.43	26
41.88	43.0712	23.44	18
41.9	44.536	23.45	13
41.92	45.8725	23.46	17
41.94	48.5736	23.47	11
41.96	54.3561	23.48	11
41.98	65.8908	23.49	24
42	86.3967	23.5	36
42.02	120.238	23.51	55
42.04	168.573	23.52	66
42.06	219.151	23.53	74
42.08	232.375	23.54	97
42.1	198.435	23.55	116
42.12	156.011	23.56	137
42.14	127.531	23.57	151
42.16	114.466	23.58	168
42.18	111.601	23.59	180
42.2	106.905	23.6	170
42.22	94.2286	23.61	156
42.24	81.4232	23.62	135
42.26	73.9845	23.63	122
42.28	72.4871	23.64	99
42.3	76.6305	23.65	77
42.32	86.8267	23.66	63
42.34	104.523	23.67	55
42.36	136.928	23.68	49
42.38	189.897	23.69	38
42.4	267.652	23.7	32
42.42	359.186	23.71	25
42.44	407.674	23.72	23
42.46	371.356	23.73	30
42.48	305.326	23.74	23
42.5	264.422	23.75	21
42.52	265.524	23.76	22
42.54	316.838	23.77	25
42.56	430.223	23.78	33
42.58	614.96	23.79	31
42.6	838.845	23.8	35
42.62	956.338	23.81	31
42.64	843.53	23.82	33
42.66	635.86	23.83	29
42.68	479.606	23.84	17
42.7	405.78	23.85	13
42.72	396.842	23.86	10
42.74	400.858	23.87	10
42.76	355.352	23.88	17
42.78	273.978	23.89	22
42.8	203.041	23.9	32
42.82	154.701	23.91	31
42.84	125.852	23.92	40
42.86	110.674	23.93	40
42.88	104.999	23.94	39
42.9	107.217	23.95	35
42.92	118.836	23.96	22
42.94	142.947	23.97	16
42.96	187.221	23.98	9
42.98	259.34	23.99	5
43	356.259	24	3
43.02	437.622	24.01	1
43.04	447.657	24.02	16
43.06	397.286	24.03	26
43.08	318.428	24.04	39
43.1	240.136	24.05	44
43.12	184.762	24.06	45
43.14	154.681	24.07	42
43.16	146.563	24.08	29
43.18	159.501	24.09	25
43.2	195.506	24.1	14
43.22	255.285	24.11	18
43.24	323.724	24.12	23
43.26	368.611	24.13	29
43.28	373.852	24.14	36
43.3	338.239	24.15	35
43.32	296.639	24.16	37
43.34	287.204	24.17	31
43.36	311.717	24.18	30
43.38	336.159	24.19	33
43.4	325.981	24.2	29
43.42	284.602	24.21	43
43.44	223.951	24.22	58
43.46	168.015	24.23	84
43.48	131.52	24.24	111
43.5	114.476	24.25	128
43.52	112.403	24.26	162
43.54	115.939	24.27	183
43.56	110.097	24.28	205
43.58	92.5208	24.29	221
43.6	74.6494	24.3	227
43.62	62.3724	24.31	234
43.64	55.9253	24.32	240
43.66	54.6705	24.33	255
43.68	58.8013	24.34	284
43.7	69.0636	24.35	318
43.72	85.604	24.36	381
43.74	103.114	24.37	470
43.76	107.042	24.38	574
43.78	92.9089	24.39	704
43.8	75.2091	24.4	810
43.82	63.5807	24.41	897
43.84	56.272	24.42	960
43.86	52.5304	24.43	965
43.88	51.5522	24.44	939
43.9	52.7402	24.45	870
43.92	56.7819	24.46	797
43.94	63.9371	24.47	724
43.96	75.4602	24.48	633
43.98	93.1376	24.49	559
44	118.334	24.5	476
44.02	148.286	24.51	400
44.04	172.912	24.52	322
44.06	192.929	24.53	229
44.08	227.928	24.54	162
44.1	296.032	24.55	111
44.12	398.571	24.56	87
44.14	504.809	24.57	58
44.16	545.362	24.58	41
44.18	525.236	24.59	44
44.2	530.941	24.6	50
44.22	593.494	24.61	48
44.24	657.909	24.62	42
44.26	635.995	24.63	45
44.28	545.976	24.64	49
44.3	480.083	24.65	43
44.32	484.519	24.66	30
44.34	550.9	24.67	15
44.36	608.055	24.68	11
44.38	565.799	24.69	10
44.4	466.17	24.7	7
44.42	394.664	24.71	10
44.44	365.509	24.72	20
44.46	337.724	24.73	27
44.48	277.411	24.74	28
44.5	209.371	24.75	25
44.52	158.509	24.76	22
44.54	126.699	24.77	23
44.56	110.334	24.78	12
44.58	106.211	24.79	12
44.6	113.96	24.8	10
44.62	135.418	24.81	9
44.64	171.601	24.82	1
44.66	212.819	24.83	0
44.68	227.06	24.84	7
44.7	198.947	24.85	20
44.72	158.494	24.86	25
44.74	128.737	24.87	33
44.76	114.562	24.88	45
44.78	116.538	24.89	57
44.8	135.977	24.9	62
44.82	175.429	24.91	56
44.84	233.053	24.92	48
44.86	286.639	24.93	43
44.88	289.298	24.94	28
44.9	245.74	24.95	12
44.92	206.038	24.96	0
44.94	193.204	24.97	0
44.96	205.571	24.98	0
[truncated: 2,502 more rows]

## Sheet: Supplementary Fig. 4
2 q / °	simulated	2 q / °	experiment
5	0	5	2
5.02	0	5.02	2
5.04	0	5.04	2
5.06	0	5.06	4
5.08	0	5.08	3
5.1	0	5.1	8
5.12	0	5.12	4
5.14	0	5.14	6
5.16	0	5.16	4
5.18	0	5.18	4
5.2	0	5.2	1
5.22	0	5.22	5
5.24	0	5.24	6
5.26	0	5.26	7
5.28	0	5.28	5
5.3	0	5.3	8
5.32	0	5.32	0
5.34	0	5.34	2
5.36	0	5.36	0
5.38	0	5.38	0
5.4	0	5.4	0
5.42	0	5.42	5
5.44	0	5.44	6
5.46	0	5.46	4
5.48	0	5.48	3
5.5	0	5.5	5
5.52	0	5.52	4
5.54	0	5.54	5
5.56	0	5.56	4
5.58	0	5.58	7
5.6	0	5.6	2
5.62	0	5.62	1
5.64	0	5.64	1
5.66	0	5.66	0
5.68	0	5.68	0
5.7	0	5.7	4
5.72	0	5.72	3
5.74	0	5.74	9
5.76	0	5.76	4
5.78	0	5.78	5
5.8	0	5.8	2
5.82	0	5.82	2
5.84	0	5.84	2
5.86	0	5.86	1
5.88	0	5.88	3
5.9	0	5.9	5
5.92	0	5.92	5
5.94	0	5.94	5
5.96	0	5.96	2
5.98	0	5.98	0
6	0	6	3
6.02	0	6.02	4
6.04	0	6.04	4
6.06	0	6.06	4
6.08	0	6.08	3
6.1	0	6.1	2
6.12	0	6.12	2
6.14	0	6.14	1
6.16	0	6.16	2
6.18	0	6.18	1
6.2	0	6.2	10
6.22	1.26715	6.22	7
6.24	1.30298	6.24	10
6.26	1.34035	6.26	12
6.28	1.37936	6.28	10
6.3	1.42009	6.3	10
6.32	1.46265	6.32	11
6.34	1.50715	6.34	9
6.36	1.55371	6.36	8
6.38	1.60246	6.38	8
6.4	1.65354	6.4	9
6.42	1.70711	6.42	8
6.44	1.76331	6.44	10
6.46	1.82234	6.46	15
6.48	1.88438	6.48	15
6.5	1.94964	6.5	17
6.52	2.01835	6.52	17
6.54	2.09076	6.54	13
6.56	2.16712	6.56	10
6.58	2.24775	6.58	10
6.6	2.33296	6.6	8
6.62	2.4231	6.62	9
6.64	2.51856	6.64	9
6.66	2.61978	6.66	9
6.68	2.72722	6.68	9
6.7	2.84139	6.7	7
6.72	2.96289	6.72	6
6.74	3.09233	6.74	3
6.76	3.23044	6.76	4
6.78	3.37801	6.78	6
6.8	3.53591	6.8	6
6.82	3.70513	6.82	12
6.84	3.88678	6.84	10
6.86	4.0821	6.86	17
6.88	4.29251	6.88	19
6.9	4.51959	6.9	19
6.92	4.76514	6.92	18
6.94	5.03124	6.94	17
6.96	5.33946	6.96	13
6.98	5.65456	6.98	14
7	5.99837	7	13
7.02	6.37449	7.02	13
7.04	6.78709	7.04	9
7.06	7.24102	7.06	13
7.08	7.74199	7.08	10
7.1	8.29672	7.1	8
7.12	8.91317	7.12	4
7.14	9.6008	7.14	6
7.16	10.371	7.16	6
7.18	11.2375	7.18	7
7.2	12.2169	7.2	10
7.22	13.3297	7.22	12
7.24	14.6012	7.24	10
7.26	16.0628	7.26	14
7.28	17.7543	7.28	8
7.3	19.726	7.3	11
7.32	22.0432	7.32	6
7.34	24.7907	7.34	13
7.36	28.081	7.36	11
7.38	32.0654	7.38	14
7.4	36.9511	7.4	17
7.42	43.0275	7.42	18
7.44	50.7079	7.44	18
7.46	60.5986	7.46	23
7.48	73.6236	7.48	23
7.5	91.2813	7.5	27
7.52	116.248	7.52	27
7.54	153.763	7.54	29
7.56	214.177	7.56	38
7.58	315.847	7.58	45
7.6	484.893	7.6	45
7.62	744.272	7.62	60
7.64	1067.94	7.64	71
7.66	1275.4	7.66	81
7.68	1149.26	7.68	82
7.7	831.144	7.7	80
7.72	547.06	7.72	64
7.74	354.626	7.74	49
7.76	237.173	7.76	35
7.78	167.591	7.78	17
7.8	125.09	7.8	8
7.82	97.3508	7.82	8
7.84	78.0259	7.84	10
7.86	63.916	7.86	11
7.88	53.2811	7.88	12
7.9	45.0734	7.9	13
7.92	38.6153	7.92	7
7.94	33.4486	7.94	6
7.96	29.2552	7.96	3
7.98	25.8085	7.98	3
8	22.9442	8	6
8.02	20.541	8.02	10
8.04	18.5078	8.04	12
8.06	16.7753	8.06	11
8.08	15.2904	8.08	11
8.1	14.012	8.1	11
8.12	12.9083	8.12	13
8.14	11.9545	8.14	13
8.16	11.1321	8.16	14
8.18	10.4275	8.18	15
8.2	19.1181	8.2	18
8.22	18.8918	8.22	20
8.24	19.0492	8.24	20
8.26	19.5988	8.26	14
8.28	19.8098	8.28	17
8.3	20.2471	8.3	14
8.32	21.0427	8.32	8
8.34	22.4447	8.34	10
8.36	24.8348	8.36	10
8.38	28.6211	8.38	11
8.4	33.7341	8.4	11
8.42	38.1226	8.42	12
8.44	37.8369	8.44	14
8.46	33.4766	8.46	11
8.48	28.997	8.48	12
8.5	25.9428	8.5	6
8.52	24.218	8.52	0
8.54	23.3988	8.54	4
8.56	23.124	8.56	0
8.58	23.1679	8.58	0
8.6	23.4123	8.6	4
8.62	23.7991	8.62	6
8.64	24.2993	8.64	11
8.66	24.897	8.66	13
8.68	25.584	8.68	13
8.7	26.3562	8.7	13
8.72	27.2128	8.72	11
8.74	28.1549	8.74	9
8.76	29.1856	8.76	8
8.78	30.3094	8.78	9
8.8	31.5322	8.8	14
8.82	32.8611	8.82	13
8.84	34.3048	8.84	13
8.86	35.8733	8.86	11
8.88	37.5783	8.88	13
8.9	39.4333	8.9	10
8.92	41.4538	8.92	9
8.94	43.6578	8.94	9
8.96	46.0659	8.96	12
8.98	48.7022	8.98	15
9	51.5943	9	16
9.02	54.7747	9.02	19
9.04	58.281	9.04	16
9.06	62.1576	9.06	15
9.08	66.4569	9.08	14
9.1	71.2407	9.1	8
9.12	76.5831	9.12	7
9.14	81.3638	9.14	4
9.16	88.1394	9.16	7
9.18	95.7981	9.18	5
9.2	104.5	9.2	7
9.22	114.441	9.22	14
9.24	125.868	9.24	19
9.26	139.091	9.26	26
9.28	154.505	9.28	34
9.3	172.618	9.3	39
9.32	194.095	9.32	37
9.34	219.817	9.34	35
9.36	250.967	9.36	38
9.38	289.172	9.38	35
9.4	336.702	9.4	34
9.42	396.808	9.42	35
9.44	474.269	9.44	37
9.46	576.403	9.46	39
9.48	715.184	9.48	56
9.5	912.246	9.5	83
9.52	1210.14	9.52	168
9.54	1692.09	9.54	274
9.56	2502.13	9.56	357
9.58	3837.18	9.58	398
9.6	5848.44	9.6	417
9.62	8244.89	9.62	406
9.64	9540.93	9.64	351
9.66	8411.12	9.66	261
9.68	6216.83	9.68	170
9.7	4427.68	9.7	95
9.72	3231.89	9.72	72
9.74	2368.69	9.74	52
9.76	1706.15	9.76	25
9.78	1235.25	9.78	2
9.8	918.638	9.8	7
9.82	706.915	9.82	10
9.84	562.19	9.84	10
9.86	459.421	9.86	18
9.88	383.351	9.88	17
9.9	325.061	9.9	18
9.92	279.211	9.92	16
9.94	242.469	9.94	14
9.96	212.546	9.96	17
9.98	187.848	9.98	15
10	167.223	10	11
10.02	149.821	10.02	9
10.04	135.003	10.04	12
10.06	122.28	10.06	12
10.08	111.275	10.08	9
10.1	101.693	10.1	9
10.12	93.2967	10.12	13
10.14	85.8994	10.14	10
10.16	79.3483	10.16	15
10.18	73.519	10.18	12
10.2	68.3093	10.2	11
10.22	63.6343	10.22	11
10.24	59.4233	10.24	14
10.26	55.6168	10.26	11
10.28	52.1647	10.28	13
10.3	49.0242	10.3	16
10.32	46.159	10.32	16
10.34	43.5378	10.34	15
10.36	41.1336	10.36	16
10.38	38.9232	10.38	15
10.4	36.8863	10.4	13
10.42	35.5954	10.42	13
10.44	33.871	10.44	12
10.46	33.0039	10.46	12
10.48	31.5425	10.48	12
10.5	30.1868	10.5	10
10.52	28.9275	10.52	5
10.54	27.7563	10.54	5
10.56	26.6659	10.56	5
10.58	25.6497	10.58	4
10.6	24.7018	10.6	2
10.62	23.817	10.62	7
10.64	22.9907	10.64	9
10.66	22.2185	10.66	10
10.68	21.4968	10.68	11
10.7	20.822	10.7	8
10.72	20.1913	10.72	8
10.74	19.6018	10.74	2
10.76	19.0511	10.76	5
10.78	18.5369	10.78	4
10.8	18.0574	10.8	4
10.82	17.6108	10.82	9
10.84	17.1955	10.84	11
10.86	16.8102	10.86	9
10.88	16.4536	10.88	9
10.9	16.1248	10.9	5
10.92	15.8229	10.92	4
10.94	15.5472	10.94	0
10.96	15.2972	10.96	6
10.98	15.0724	10.98	5
11	14.8726	11	6
11.02	14.6976	11.02	8
11.04	14.5477	11.04	4
11.06	14.4229	11.06	4
11.08	14.3237	11.08	7
11.1	5.2182	11.1	3
11.12	5.41448	11.12	2
11.14	5.62925	11.14	1
11.16	5.86432	11.16	6
11.18	6.12178	11.18	7
11.2	6.14655	11.2	7
11.22	5.96259	11.22	8
11.24	6.32267	11.24	4
11.26	6.71636	11.26	8
11.28	7.14795	11.28	11
11.3	7.62248	11.3	6
11.32	8.14583	11.32	6
11.34	8.72492	11.34	7
11.36	9.36794	11.36	10
11.38	10.8434	11.38	10
11.4	11.6671	11.4	9
11.42	12.5911	11.42	7
11.44	13.6327	11.44	5
11.46	14.8129	11.46	6
11.48	16.1577	11.48	3
11.5	17.6993	11.5	1
11.52	19.4784	11.52	1
11.54	21.5468	11.54	4
11.56	23.971	11.56	4
11.58	26.8379	11.58	9
11.6	30.2626	11.6	9
11.62	34.3995	11.62	9
11.64	39.4609	11.64	11
11.66	45.7428	11.66	10
11.68	53.6698	11.68	8
11.7	63.8682	11.7	9
11.72	77.3081	11.72	9
11.74	95.6092	11.74	13
11.76	121.735	11.76	18
11.78	161.38	11.78	21
11.8	225.036	11.8	24
11.82	329.619	11.82	28
11.84	496.423	11.84	29
11.86	734.7	11.86	32
11.88	990.026	11.88	30
11.9	1145.54	11.9	29
11.92	1167.96	11.92	31
11.94	1024.47	11.94	27
11.96	755.409	11.96	27
11.98	507.49	11.98	19
12	335.89	12	17
12.02	229.104	12.02	13
12.04	164.576	12.04	10
12.06	124.616	12.06	10
12.08	98.3801	12.08	8
12.1	80.067	12.1	6
12.12	66.6863	12.12	6
12.14	56.6053	12.14	5
12.16	48.8438	12.16	7
12.18	42.7686	12.18	6
12.2	37.9515	12.2	6
12.22	34.0948	12.22	6
12.24	30.9873	12.24	6
12.26	28.4763	12.26	4
12.28	26.4502	12.28	6
12.3	24.8272	12.3	7
12.32	23.5469	12.32	7
12.34	22.5656	12.34	11
12.36	21.8528	12.36	13
12.38	21.3887	12.38	12
12.4	21.1631	12.4	8
12.42	21.1745	12.42	7
12.44	21.4308	12.44	9
12.46	21.9498	12.46	6
12.48	22.761	12.48	8
12.5	23.9087	12.5	8
12.52	25.4564	12.52	11
12.54	27.4944	12.54	13
12.56	30.1502	12.56	13
12.58	33.6061	12.58	13
12.6	38.1268	12.6	8
12.62	44.1065	12.62	12
12.64	52.1551	12.64	13
12.66	63.2851	12.66	12
12.68	79.3533	12.68	16
12.7	104.041	12.7	24
12.72	144.516	12.72	29
12.74	212.972	12.74	37
12.76	325.461	12.76	40
12.78	492.529	12.78	53
12.8	682.679	12.8	61
12.82	764.511	12.82	66
12.84	646.714	12.84	63
12.86	454.083	12.86	57
12.88	297.849	12.88	48
12.9	195.605	12.9	39
12.92	134.063	12.92	24
12.94	97.5854	12.94	15
12.96	75.0707	12.96	4
12.98	60.2247	12.98	9
13	49.8622	13	14
13.02	42.3669	13.02	13
13.04	36.847	13.04	12
13.06	32.7667	13.06	11
13.08	29.7908	13.08	12
13.1	27.7132	13.1	8
13.12	26.4214	13.12	6
13.14	25.881	13.14	3
13.16	26.1381	13.16	0
13.18	27.3467	13.18	2
13.2	29.8483	13.2	2
13.22	34.3688	13.22	3
13.24	42.3946	13.24	2
13.26	56.6234	13.26	2
13.28	80.9892	13.28	5
13.3	119.174	13.3	3
13.32	168.197	13.32	3
13.34	202.387	13.34	3
13.36	185.706	13.36	4
13.38	137.108	13.38	3
13.4	92.164	13.4	2
13.42	60.5649	13.42	0
13.44	41.5467	13.44	0
13.46	30.1952	13.46	0
13.48	23.215	13.48	0
13.5	18.6246	13.5	0
13.52	15.3953	13.52	0
13.54	13.0093	13.54	0
13.56	11.1864	13.56	1
13.58	9.75846	13.58	0
13.6	8.61704	13.6	2
13.62	7.68871	13.62	3
13.64	6.92238	13.64	5
13.66	6.28159	13.66	5
13.68	5.73982	13.68	7
13.7	5.2774	13.7	5
13.72	4.87955	13.72	4
13.74	4.53499	13.74	5
13.76	4.23502	13.76	7
13.78	3.9729	13.78	6
13.8	3.74342	13.8	5
13.82	3.54253	13.82	5
13.84	3.36718	13.84	6
13.86	3.26673	13.86	7
13.88	3.13803	13.88	10
13.9	3.03064	13.9	9
13.92	6.26242	13.92	8
13.94	6.2932	13.94	5
13.96	7.34705	13.96	5
13.98	7.46882	13.98	3
14	7.63315	14	0
14.02	7.85226	14.02	0
14.04	8.14727	14.04	5
14.06	8.55798	14.06	8
14.08	9.16407	14.08	6
14.1	10.118	14.1	7
14.12	11.6693	14.12	9
14.14	14.124	14.14	8
14.16	17.607	14.16	6
14.18	21.2122	14.18	12
14.2	22.8979	14.2	13
14.22	20.3415	14.22	9
14.24	16.9578	14.24	12
14.26	14.4439	14.26	14
14.28	12.2035	14.28	8
14.3	11.4429	14.3	5
14.32	11.1253	14.32	3
14.34	11.0612	14.34	0
14.36	11.1472	14.36	0
14.38	11.3322	14.38	4
14.4	11.5905	14.4	3
14.42	11.9087	14.42	0
14.44	12.2791	14.44	2
14.46	12.6978	14.46	8
14.48	13.163	14.48	4
14.5	13.6747	14.5	5
14.52	14.2339	14.52	8
14.54	14.8428	14.54	7
14.56	15.5045	14.56	5
14.58	16.2226	14.58	0
14.6	17.002	14.6	0
14.62	17.8482	14.62	1
14.64	18.7676	14.64	2
14.66	19.7678	14.66	6
14.68	20.8577	14.68	5
14.7	22.0474	14.7	7
14.72	23.3488	14.72	6
14.74	24.7756	14.74	2
14.76	26.3439	14.76	1
14.78	28.0725	14.78	2
14.8	29.9837	14.8	4
14.82	31.9176	14.82	6
14.84	34.2825	14.84	10
14.86	36.9245	14.86	16
14.88	39.8887	14.88	12
14.9	43.2296	14.9	9
14.92	47.0138	14.92	9
14.94	51.3237	14.94	11
14.96	56.2613	14.96	11
14.98	61.9549	14.98	11
15	68.5676	15	8
15.02	76.8463	15.02	9
15.04	86.0028	15.04	13
15.06	96.9201	15.06	18
15.08	110.081	15.08	16
15.1	126.143	15.1	19
15.12	146.025	15.12	22
15.14	171.034	15.14	26
15.16	203.088	15.16	29
15.18	245.114	15.18	38
15.2	301.89	15.2	51
15.22	381.977	15.22	61
15.24	501.963	15.24	69
15.26	693.775	15.26	74
15.28	1012.11	15.28	74
15.3	1531.39	15.3	89
15.32	2308.5	15.32	140
15.34	3245.26	15.34	208
15.36	3833.87	15.36	264
15.38	3614.29	15.38	294
15.4	3018.8	15.4	298
15.42	2397.94	15.42	275
15.44	1754.25	15.44	221
15.46	1218.13	15.46	144
15.48	849.798	15.48	65
15.5	621.075	15.5	16
15.52	484.683	15.52	6
15.54	407.032	15.54	8
15.56	370.586	15.56	6
15.58	371.611	15.58	7
15.6	417.005	15.6	9
15.62	518.545	15.62	13
15.64	676.107	15.64	14
15.66	826.688	15.66	15
15.68	822.694	15.68	16
15.7	652.432	15.7	16
15.72	461.852	15.72	13
15.74	321.228	15.74	10
15.76	231.054	15.76	10
15.78	175.806	15.78	13
15.8	141.345	15.8	9
15.82	118.498	15.82	6
15.84	102.297	15.84	7
15.86	90.2186	15.86	6
15.88	80.9217	15.88	8
15.9	73.6147	15.9	3
15.92	67.7891	15.92	2
15.94	63.1013	15.94	3
15.96	59.3117	15.96	3
15.98	56.2498	15.98	4
16	53.7927	16	3
16.02	51.8511	16.02	1
16.04	50.361	16.04	2
16.06	49.2771	16.06	2
16.08	48.5697	16.08	4
16.1	48.2223	16.1	8
16.12	48.2306	16.12	11
16.14	55.0321	16.14	13
16.16	55.969	16.16	12
16.18	57.3346	16.18	11
16.2	59.1856	16.2	9
16.22	61.6044	16.22	8
16.24	64.7096	16.24	8
16.26	68.6722	16.26	2
16.28	73.7423	16.28	1
16.3	80.2963	16.3	5
16.32	88.9297	16.32	6
16.34	100.671	16.34	6
16.36	117.485	16.36	7
16.38	143.263	16.38	10
16.4	185.152	16.4	14
16.42	254.009	16.42	15
16.44	361.285	16.44	13
16.46	504.543	16.46	7
16.48	624.891	16.48	3
16.5	612.654	16.5	5
16.52	488.598	16.52	6
16.54	362.974	16.54	0
16.56	277.644	16.56	0
16.58	229.799	16.58	4
16.6	208.012	16.6	9
16.62	202.866	16.62	13
16.64	208.993	16.64	13
16.66	224.421	16.66	12
16.68	249.535	16.68	13
16.7	286.575	16.7	21
16.72	339.634	16.72	23
16.74	414.85	16.74	23
16.76	520.197	16.76	27
16.78	666.665	16.78	24
16.8	886.947	16.8	51
16.82	1254.86	16.82	85
16.84	1879.2	16.84	106
16.86	2831.85	16.86	135
16.88	3992.19	16.88	156
16.9	4697.44	16.9	166
16.92	4197.9	16.92	166
16.94	3035.12	16.94	146
16.96	2010.93	16.96	111
16.98	1320.88	16.98	66
17	901.174	17	51
17.02	653.42	17.02	32
17.04	502.941	17.04	10
17.06	405.743	17.06	5
17.08	339.208	17.08	1
17.1	291.955	17.1	4
17.12	257.811	17.12	7
17.14	236.238	17.14	5
17.16	218.018	17.16	6
17.18	206.094	17.18	9
17.2	198.786	17.2	11
17.22	195.501	17.22	13
17.24	195.936	17.24	13
17.26	200.03	17.26	15
17.28	207.951	17.28	17
17.3	220.113	17.3	16
17.32	237.227	17.32	12
17.34	260.394	17.34	10
17.36	291.263	17.36	11
17.38	332.301	17.38	13
17.4	387.256	17.4	12
17.42	465.733	17.42	15
17.44	570.621	17.44	21
17.46	727.415	17.46	31
17.48	968.648	17.48	50
17.5	1369.15	17.5	60
17.52	2044.77	17.52	75
17.54	3133.18	17.54	99
17.56	4672.27	17.56	124
17.58	6197	17.58	139
17.6	6469.79	17.6	143
17.62	5177.26	17.62	135
17.64	3548.66	17.64	116
17.66	2315.66	17.66	87
17.68	1528.94	17.68	61
17.7	1058.87	17.7	28
17.72	778.026	17.72	8
17.74	601.406	17.74	0
17.76	482.402	17.76	0
17.78	397.564	17.78	0
17.8	334.741	17.8	1
17.82	286.988	17.82	6
17.84	249.963	17.84	10
17.86	220.794	17.86	8
17.88	199.145	17.88	6
17.9	180.418	17.9	4
17.92	165.211	17.92	2
17.94	152.901	17.94	1
17.96	142.762	17.96	1
17.98	133.97	17.98	2
18	127.881	18	4
18.02	122.545	18.02	4
18.04	126.773	18.04	1
18.06	125.043	18.06	0
18.08	123.15	18.08	0
18.1	122.161	18.1	0
18.12	122.043	18.12	0
18.14	122.789	18.14	4
18.16	124.417	18.16	12
18.18	126.969	18.18	14
18.2	130.521	18.2	15
18.22	135.18	18.22	12
18.24	141.051	18.24	11
18.26	148.446	18.26	14
18.28	157.6	18.28	20
18.3	168.918	18.3	20
18.32	182.918	18.32	15
18.34	200.369	18.34	18
18.36	217.809	18.36	21
18.38	246.037	18.38	20
18.4	282.793	18.4	17
18.42	331.991	18.42	13
18.44	400.629	18.44	12
18.46	502.402	18.46	13
18.48	664.189	18.48	15
18.5	933.067	18.5	15
18.52	1374.71	18.52	12
18.54	2043.34	18.54	16
18.56	2858.42	18.56	16
18.58	3344.08	18.58	12
18.6	2998.7	18.6	11
18.62	2227.04	18.62	11
18.64	1566.04	18.64	8
18.66	1139.06	18.66	9
18.68	902.676	18.68	12
18.7	793.759	18.7	13
18.72	767.91	18.72	13
18.74	805.402	18.74	16
18.76	909.018	18.76	17
18.78	1106.04	18.78	18
18.8	1457.43	18.8	28
18.82	2065.15	18.82	43
18.84	3053.68	18.84	56
18.86	4458.32	18.86	75
18.88	5883.12	18.88	95
18.9	6416.74	18.9	109
18.92	5701.68	18.92	112
18.94	4264.59	18.94	102
18.96	2908.18	18.96	88
18.98	1960.75	18.98	67
19	1374.73	19	49
19.02	1026.84	19.02	30
19.04	818.067	19.04	16
19.06	681.47	19.06	13
19.08	597.693	19.08	14
19.1	544.135	19.1	19
19.12	512.569	19.12	19
19.14	498.771	19.14	19
19.16	500.953	19.16	21
19.18	519.284	19.18	19
19.2	556.171	19.2	21
19.22	617.578	19.22	21
19.24	715.993	19.24	24
19.26	874.688	19.26	36
19.28	1129.95	19.28	42
19.3	1523.66	19.3	54
19.32	2064.49	19.32	66
19.34	2606.58	19.34	78
19.36	2843.65	19.36	91
19.38	2856.52	19.38	101
19.4	3073.22	19.4	122
19.42	3799.1	19.42	146
19.44	5239.45	19.44	187
19.46	7383.03	19.46	230
19.48	9519.69	19.48	256
19.5	10000	19.5	267
19.52	8372.21	19.52	257
19.54	6087.13	19.54	223
19.56	4115.09	19.56	180
19.58	2741.3	19.58	122
19.6	1882.64	19.6	74
19.62	1360.56	19.62	34
19.64	1034.19	19.64	15
19.66	818.405	19.66	9
19.68	670.87	19.68	7
19.7	561.11	19.7	2
19.72	478.701	19.72	0
19.74	413.843	19.74	0
19.76	359.59	19.76	4
19.78	313.99	19.78	5
19.8	277.086	19.8	0
19.82	246.396	19.82	0
19.84	224.042	19.84	4
19.86	202.887	19.86	6
19.88	184.961	19.88	2
19.9	169.609	19.9	3
19.92	156.345	19.92	7
19.94	144.804	19.94	13
19.96	134.704	19.96	13
19.98	125.817	19.98	11
20	117.964	20	5
20.02	110.998	20.02	7
20.04	101.726	20.04	9
20.06	96.2731	20.06	10
20.08	91.3999	20.08	5
20.1	87.0375	20.1	10
20.12	83.1277	20.12	10
20.14	81.127	20.14	15
20.16	78.0254	20.16	12
20.18	75.2529	20.18	10
20.2	72.7797	20.2	11
20.22	70.5806	20.22	9
20.24	68.6344	20.24	5
20.26	66.9233	20.26	3
20.28	65.4322	20.28	1
20.3	64.149	20.3	5
20.32	63.0638	20.32	5
20.34	62.1689	20.34	8
20.36	57.8155	20.36	7
20.38	54.6111	20.38	6
20.4	54.4283	20.4	8
20.42	54.4184	20.42	5
20.44	54.5838	20.44	7
20.46	54.9291	20.46	10
20.48	55.4608	20.48	14
20.5	56.1879	20.5	16
20.52	57.122	20.52	16
20.54	58.2778	20.54	12
20.56	59.6731	20.56	10
20.58	61.33	20.58	8
20.6	63.2755	20.6	7
20.62	65.5418	20.62	22
20.64	68.1684	20.64	42
20.66	71.2033	20.66	54
20.68	74.7047	20.68	62
20.7	78.7709	20.7	68
20.72	83.4374	20.72	67
20.74	88.8397	20.74	58
20.76	95.1149	20.76	43
20.78	102.437	20.78	26
20.8	111.027	20.8	9
20.82	121.174	20.82	9
20.84	131.672	20.84	9
20.86	147.532	20.86	7
20.88	165.26	20.88	13
20.9	187.065	20.9	23
20.92	214.299	20.92	33
20.94	248.34	20.94	35
20.96	295.187	20.96	43
20.98	347.612	20.98	57
21	432.495	21	74
21.02	557.885	21.02	84
21.04	759.585	21.04	94
21.06	1092.93	21.06	113
21.08	1631.97	21.08	136
21.1	2424.37	21.1	159
21.12	3322.9	21.12	165
21.14	3732.9	21.14	161
21.16	3280.71	21.16	148
21.18	2564.93	21.18	135
21.2	2103.39	21.2	113
21.22	1998.2	21.22	94
21.24	2176.66	21.24	79
21.26	2528.85	21.26	80
21.28	3054.67	21.28	79
21.3	3576.56	21.3	85
21.32	3495.7	21.32	83
21.34	2735.04	21.34	79
21.36	1905.1	21.36	65
21.38	1301.82	21.38	52
21.4	924.527	21.4	33
21.42	705.045	21.42	23
21.44	583.18	21.44	13
21.46	522.6	21.46	7
21.48	509.416	21.48	0
21.5	548.111	21.5	0
21.52	658.284	21.52	0
21.54	869.472	21.54	4
21.56	1197.08	21.56	5
21.58	1559.08	21.58	5
21.6	1670.81	21.6	3
21.62	1388	21.62	3
21.64	987.494	21.64	4
21.66	672.749	21.66	3
21.68	467.636	21.68	7
21.7	342.98	21.7	9
21.72	267.435	21.72	9
21.74	219.354	21.74	13
21.76	186.629	21.76	15
21.78	163.126	21.78	14
21.8	145.678	21.8	12
21.82	132.496	21.82	8
21.84	122.467	21.84	7
21.86	114.869	21.86	6
21.88	109.219	21.88	7
21.9	105.194	21.9	2
21.92	102.588	21.92	2
21.94	101.283	21.94	4
21.96	101.233	21.96	10
21.98	102.464	21.98	9
22	105.088	22	10
22.02	109.34	22.02	8
22.04	115.647	22.04	9
22.06	124.702	22.06	8
22.08	137.47	22.08	8
22.1	154.926	22.1	9
22.12	176.932	22.12	17
22.14	201.567	22.14	21
22.16	224.628	22.16	23
22.18	254.839	22.18	20
22.2	302.387	22.2	17
22.22	379.666	22.22	18
22.24	508.624	22.24	16
22.26	718.784	22.26	16
22.28	1048.8	22.28	16
22.3	1506.08	22.3	21
22.32	1959.41	22.32	35
22.34	2164.78	22.34	47
22.36	2216.27	22.36	57
22.38	2322.39	22.38	59
22.4	2275.78	22.4	59
22.42	1852.34	22.42	59
22.44	1314.57	22.44	52
22.46	899.559	22.46	48
22.48	629.701	22.48	37
22.5	467.15	22.5	34
22.52	371.326	22.52	30
22.54	314.093	22.54	33
22.56	280.001	22.56	35
22.58	261.498	22.58	37
22.6	252.067	22.6	35
22.62	257.699	22.62	37
22.64	276.473	22.64	40
22.66	313.006	22.66	55
22.68	377.735	22.68	81
22.7	491.237	22.7	114
22.72	686.916	22.72	136
22.74	1008.08	22.74	171
22.76	1471.98	22.76	208
22.78	1957.61	22.78	233
22.8	2126.04	22.8	240
22.82	1887.85	22.82	224
22.84	1471.59	22.84	192
22.86	1049.08	22.86	152
22.88	734.191	22.88	119
22.9	544.262	22.9	83
22.92	448.016	22.92	45
22.94	402.731	22.94	25
22.96	358.628	22.96	15
22.98	294.722	22.98	10
23	232.934	23	10
23.02	187.083	23.02	7
23.04	156.777	23.04	4
23.06	136.882	23.06	1
23.08	127.254	23.08	8
23.1	123.737	23.1	18
23.12	121.96	23.12	22
23.14	115.636	23.14	19
23.16	105.282	23.16	12
23.18	96.109	23.18	9
23.2	90.0455	23.2	7
23.22	86.8502	23.22	8
23.24	85.9028	23.24	5
23.26	86.7297	23.26	3
23.28	89.104	23.28	5
23.3	93.3434	23.3	8
23.32	98.9548	23.32	7
23.34	106.571	23.34	5
23.36	116.688	23.36	3
23.38	130.068	23.38	0
23.4	147.894	23.4	0
23.42	172.103	23.42	2
23.44	206.19	23.44	10
23.46	256.946	23.46	13
23.48	337.4	23.48	18
23.5	469.518	23.5	13
23.52	682.306	23.52	14
23.54	1000.62	23.54	13
23.56	1360.97	23.56	13
23.58	1545.38	23.58	10
23.6	1414.13	23.6	9
23.62	1208.54	23.62	9
23.64	1146.56	23.64	11
23.66	1274.94	23.66	10
23.68	1512.21	23.68	10
23.7	1600.55	23.7	8
23.72	1378.87	23.72	12
23.74	1065.57	23.74	12
23.76	845.244	23.76	17
23.78	737.678	23.78	23
23.8	700.913	23.8	24
23.82	727.729	23.82	21
23.84	857.535	23.84	21
23.86	1121.78	23.86	23
23.88	1490.59	23.88	23
23.9	1740.15	23.9	23
23.92	1593.2	23.92	20
23.94	1214.24	23.94	17
23.96	884.256	23.96	19
23.98	663.343	23.98	24
24	507.512	24	20
24.02	383.278	24.02	20
24.04	291.229	24.04	21
24.06	228.229	24.06	18
24.08	186.032	24.08	11
24.1	157.538	24.1	6
24.12	137.865	24.12	4
24.14	124.008	24.14	5
24.16	114.262	24.16	9
24.18	107.721	24.18	11
24.2	103.974	24.2	13
24.22	103.006	24.22	14
24.24	105.306	24.24	18
24.26	113.287	24.26	18
24.28	126.193	24.28	16
24.3	153.257	24.3	17
24.32	198.744	24.32	21
24.34	267.057	24.34	28
24.36	344.295	24.36	33
24.38	369.346	24.38	36
24.4	316.808	24.4	38
24.42	242.26	24.42	32
24.44	187.086	24.44	30
24.46	150.686	24.46	23
24.48	130.709	24.48	16
24.5	120.971	24.5	10
24.52	117.369	24.52	12
24.54	117.859	24.54	9
24.56	121.57	24.56	11
24.58	128.394	24.58	8
24.6	138.837	24.6	9
24.62	154.245	24.62	5
24.64	177.534	24.64	6
24.66	213.767	24.66	10
24.68	270.105	24.68	18
24.7	352.764	24.7	21
24.72	454.365	24.72	26
24.74	526.656	24.74	24
24.76	517.402	24.76	27
24.78	469.66	24.78	29
24.8	443.198	24.8	37
24.82	455.929	24.82	43
24.84	510.976	24.84	50
24.86	615.897	24.86	57
24.88	794.43	24.88	72
24.9	1099.14	24.9	100
24.92	1620.01	24.92	138
24.94	2470.15	24.94	166
24.96	3700.81	24.96	187
24.98	4995.25	24.98	187
25	5343.7	25	181
25.02	4347.34	25.02	153
25.04	3002.77	25.04	113
25.06	1968.94	25.06	67
25.08	1306.39	25.08	34
25.1	911.826	25.1	17
25.12	679.506	25.12	13
25.14	538.879	25.14	6
25.16	448.796	25.16	8
25.18	393.43	25.18	5
25.2	359.53	25.2	10
25.22	332.185	25.22	7
25.24	299.125	25.24	11
25.26	265.944	25.26	10
25.28	240.99	25.28	13
25.3	225.918	25.3	12
25.32	219.681	25.32	14
25.34	221.942	25.34	12
25.36	234.266	25.36	13
25.38	259.723	25.38	11
25.4	309.414	25.4	8
25.42	392.85	25.42	5
25.44	508.278	25.44	13
25.46	619.634	25.46	19
25.48	636.797	25.48	28
25.5	553.672	25.5	35
25.52	461.493	25.52	42
25.54	405.388	25.54	43
25.56	388.128	25.56	39
25.58	404.113	25.58	31
25.6	451.736	25.6	22
25.62	538.315	25.62	18
25.64	682.364	25.64	27
25.66	912.17	25.66	39
25.68	1254.11	25.68	50
25.7	1684.02	25.7	65
25.72	2054.6	25.72	85
25.74	2306.76	25.74	105
25.76	2674.63	25.76	127
25.78	3241.95	25.78	157
25.8	3640.52	25.8	184
25.82	3537.64	25.82	208
25.84	3367.9	25.84	224
25.86	3613.64	25.86	228
25.88	4274.97	25.88	213
25.9	4832.24	25.9	181
25.92	4556.01	25.92	145
25.94	3540.02	25.94	106
25.96	2468.65	25.96	74
25.98	1665.56	25.98	58
26	1145.25	26	45
26.02	826.412	26.02	36
26.04	629.613	26.04	27
26.06	502.126	26.06	26
26.08	414.358	26.08	22
26.1	350.127	26.1	18
26.12	300.477	26.12	14
26.14	261.371	26.14	14
26.16	230.573	26.16	14
26.18	206.198	26.18	17
26.2	186.43	26.2	21
26.22	170.819	26.22	17
26.24	158.243	26.24	13
26.26	148.146	26.26	11
26.28	140.139	26.28	8
26.3	133.956	26.3	9
26.32	129.432	26.32	9
26.34	126.509	26.34	12
26.36	125.142	26.36	8
26.38	125.454	26.38	3
26.4	127.661	26.4	7
26.42	132.155	26.42	6
26.44	139.604	26.44	6
26.46	146.061	26.46	1
26.48	164.244	26.48	0
26.5	193.451	26.5	0
26.52	242.173	26.52	3
26.54	323.561	26.54	5
26.56	452.205	26.56	5
26.58	628.299	26.58	2
26.6	789.095	26.6	2
26.62	800.49	26.62	2
26.64	676.114	26.64	2
26.66	553.076	26.66	3
26.68	481.307	26.68	3
26.7	436.115	26.7	4
26.72	396.966	26.72	4
26.74	381.05	26.74	5
26.76	404.561	26.76	4
26.78	483.882	26.78	5
26.8	644.631	26.8	7
26.82	919.385	26.82	14
26.84	1317.17	26.84	35
26.86	1720.45	26.86	59
26.88	1803.23	26.88	81
26.9	1469.77	26.9	95
26.92	1045.53	26.92	100
26.94	726.884	26.94	97
26.96	527.949	26.96	84
26.98	416.03	26.98	69
27	357.765	27	43
27.02	331.736	27.02	20
27.04	327.303	27.04	11
27.06	341.121	27.06	4
27.08	375.019	27.08	3
27.1	436.308	27.1	8
27.12	536.662	27.12	23
27.14	696.476	27.14	42
27.16	923.227	27.16	60
27.18	1200.83	27.18	62
27.2	1495.26	27.2	60
27.22	1876.54	27.22	59
27.24	2497.54	27.24	59
27.26	3432.36	27.26	61
27.28	4380.68	27.28	59
27.3	4486.82	27.3	65
27.32	3588.74	27.32	68
27.34	2490.61	27.34	69
27.36	1645.15	27.36	64
27.38	1096.31	27.38	48
27.4	761.821	27.4	35
27.42	562.193	27.42	24
27.44	436.078	27.44	19
27.46	350.947	27.46	14
27.48	290.207	27.48	8
27.5	245.188	27.5	7
27.52	210.949	27.52	5
27.54	184.416	27.54	3
27.56	163.56	27.56	4
27.58	147.015	27.58	2
27.6	133.823	27.6	0
27.62	123.321	27.62	0
27.64	115.065	27.64	0
27.66	108.799	27.66	0
27.68	104.475	27.68	0
27.7	102.537	27.7	1
27.72	102.841	27.72	1
27.74	105.941	27.74	3
27.76	118.367	27.76	4
27.78	121.868	27.78	5
27.8	120.443	27.8	4
27.82	117.815	27.82	3
27.84	118.016	27.84	5
27.86	122.296	27.86	2
27.88	131.207	27.88	3
27.9	145.955	27.9	7
27.92	169.515	27.92	6
27.94	208.191	27.94	11
27.96	273.164	27.96	14
27.98	379.932	27.98	19
28	540.594	28	22
28.02	733.736	28.02	29
28.04	844.431	28.04	38
28.06	765.89	28.06	41
28.08	604.159	28.08	48
28.1	484.147	28.1	46
28.12	441.889	28.12	37
28.14	477.686	28.14	25
28.16	580.131	28.16	20
28.18	698.116	28.18	20
28.2	712.832	28.2	21
28.22	593.273	28.22	27
28.24	450.075	28.24	34
28.26	346.081	28.26	35
28.28	285.427	28.28	36
28.3	257.461	28.3	26
28.32	252.646	28.32	16
28.34	265.884	28.34	9
28.36	292.834	28.36	12
28.38	329.984	28.38	15
28.4	361.035	28.4	12
28.42	386.828	28.42	11
28.44	428.945	28.44	10
28.46	507.675	28.46	6
28.48	642.444	28.48	7
28.5	860.069	28.5	11
28.52	1190.03	28.52	22
28.54	1635.98	28.54	31
28.56	2202.91	28.56	43
28.58	2966.15	28.58	48
28.6	3775.32	28.6	47
28.62	4039.69	28.62	60
28.64	3535.4	28.64	71
28.66	2669.94	28.66	81
28.68	1853.56	28.68	88
28.7	1278.99	28.7	84
28.72	934.351	28.72	73
28.74	751.193	28.74	54
28.76	666.647	28.76	37
28.78	614.488	28.78	18
28.8	546.053	28.8	2
28.82	462.241	28.82	4
28.84	394.209	28.84	9
28.86	350.246	28.86	11
28.88	326.664	28.88	12
28.9	318.542	28.9	10
28.92	322.477	28.92	12
28.94	337.046	28.94	13
28.96	362.543	28.96	15
28.98	400.757	28.98	22
29	455.174	29	23
29.02	531.71	29.02	30
29.04	640.747	29.04	57
29.06	801.723	29.06	105
29.08	1051.06	29.08	180
29.1	1458.86	29.1	260
29.12	2136.83	29.12	344
29.14	3220.56	29.14	393
29.16	4780.05	29.16	422
29.18	6592.8	29.18	419
29.2	7567.04	29.2	376
29.22	6607.9	29.22	307
29.24	4716.06	29.24	230
29.26	3106.3	29.26	162
29.28	2033.7	29.28	105
29.3	1383.63	29.3	57
29.32	999.594	29.32	27
29.34	766.41	29.34	0
29.36	618.002	29.36	0
29.38	521.501	29.38	0
29.4	459.96	29.4	0
29.42	419.728	29.42	0
29.44	389.869	29.44	0
29.46	366.864	29.46	1
29.48	338.034	29.48	0
29.5	292.025	29.5	0
29.52	246.399	29.52	0
29.54	211.589	29.54	1
29.56	189.519	29.56	2
29.58	175.836	29.58	0
29.6	170.374	29.6	0
29.62	174.258	29.62	0
29.64	191.213	29.64	0
29.66	224.123	29.66	3
29.68	273.627	29.68	5
29.7	319.858	29.7	9
29.72	320.761	29.72	10
29.74	279.161	29.74	11
29.76	240.884	29.76	10
29.78	229.961	29.78	1
29.8	253.386	29.8	0
29.82	312.408	29.82	0
29.84	392.34	29.84	0
29.86	434.341	29.86	1
29.88	383.778	29.88	4
29.9	290.015	29.9	10
29.92	210.963	29.92	9
29.94	158.551	29.94	6
29.96	127.27	29.96	5
29.98	109.838	29.98	0
30	101.281	30	0
30.02	99.1521	30.02	0
30.04	104.622	30.04	0
30.06	119.049	30.06	0
30.08	143.417	30.08	0
30.1	168.958	30.1	0
30.12	177.98	30.12	0
30.14	156.737	30.14	0
30.16	125.963	30.16	0
30.18	101.887	30.18	0
30.2	88.3221	30.2	0
30.22	81.6581	30.22	0
30.24	79.6705	30.24	0
30.26	81.6089	30.26	0
30.28	87.5512	30.28	0
30.3	96.9356	30.3	0
30.32	107.241	30.32	0
30.34	113.546	30.34	0
30.36	117.569	30.36	0
30.38	125.845	30.38	0
30.4	142.679	30.4	0
30.42	171.491	30.42	0
30.44	216.253	30.44	3
30.46	283.547	30.46	3
30.48	385.521	30.48	0
30.5	524.637	30.5	4
30.52	665.537	30.52	4
30.54	776.128	30.54	6
30.56	845.323	30.56	11
30.58	793.318	30.58	9
30.6	638.331	30.6	9
30.62	499.48	30.62	7
30.64	423.589	30.64	4
30.66	393.811	30.66	4
30.68	410.722	30.68	0
30.7	462.936	30.7	2
30.72	517.056	30.72	2
30.74	500.259	30.74	0
30.76	425.782	30.76	2
30.78	358.491	30.78	3
30.8	325.797	30.8	4
30.82	330.337	30.82	5
30.84	373.285	30.84	8
30.86	463.907	30.86	8
30.88	618.67	30.88	8
30.9	852.198	30.9	12
30.92	1142.34	30.92	12
30.94	1386.03	30.94	15
30.96	1557.06	30.96	25
30.98	1782.92	30.98	32
31	2003.48	31	37
31.02	1986.71	31.02	43
31.04	1804.87	31.04	44
31.06	1678.4	31.06	42
31.08	1629	31.08	39
31.1	1550.84	31.1	39
31.12	1391.38	31.12	37
31.14	1110.88	31.14	41
31.16	802.201	31.16	43
31.18	565.46	31.18	40
31.2	409.595	31.2	31
31.22	312.446	31.22	22
31.24	252.221	31.24	16
31.26	212.924	31.26	10
31.28	186.419	31.28	7
31.3	168.167	31.3	4
31.32	155.433	31.32	2
31.34	147.608	31.34	7
31.36	143.626	31.36	6
31.38	143.182	31.38	4
31.4	146.307	31.4	4
31.42	153.488	31.42	3
31.44	165.369	31.44	7
31.46	183.634	31.46	7
31.48	211.253	31.48	5
31.5	253.852	31.5	6
31.52	321.698	31.52	5
31.54	431.749	31.54	12
31.56	606.998	31.56	17
31.58	862.693	31.58	25
31.6	1170.55	31.6	36
31.62	1472.65	31.62	44
31.64	1692.98	31.64	49
31.66	1690.57	31.66	46
31.68	1521.58	31.68	35
31.7	1266.91	31.7	27
31.72	963.116	31.72	17
31.74	715.304	31.74	8
31.76	549.94	31.76	6
31.78	432.682	31.78	6
31.8	347.164	31.8	5
31.82	293.518	31.82	9
31.84	267.924	31.84	8
31.86	267.492	31.86	9
31.88	280.516	31.88	7
31.9	292.215	31.9	9
31.92	285.939	31.92	7
31.94	275.489	31.94	8
31.96	279.983	31.96	9
31.98	306.937	31.98	10
32	365.894	32	11
32.02	468.258	32.02	18
32.04	624.985	32.04	30
32.06	823.407	32.06	42
32.08	990.32	32.08	55
32.1	1082.09	32.1	58
32.12	1227.36	32.12	51
32.14	1562.92	32.14	49
32.16	2104.92	32.16	39
32.18	2629.73	32.18	32
32.2	2718.08	32.2	30
32.22	2346.45	32.22	31
32.24	1813.73	32.24	37
32.26	1357.05	32.26	41
32.28	1016.96	32.28	39
32.3	744.225	32.3	33
32.32	539.157	32.32	25
32.34	400.418	32.34	23
32.36	309.942	32.36	20
32.38	250.794	32.38	18
32.4	210.789	32.4	17
32.42	184.563	32.42	16
32.44	167.836	32.44	14
32.46	159.988	32.46	10
32.48	154.894	32.48	3
32.5	151.082	32.5	0
32.52	144.166	32.52	1
32.54	137.667	32.54	4
32.56	137.757	32.56	9
32.58	146.21	32.58	10
32.6	168.879	32.6	11
32.62	212.782	32.62	11
32.64	288.251	32.64	6
32.66	400.776	32.66	3
32.68	524.297	32.68	1
32.7	565.156	32.7	0
32.72	477.254	32.72	1
32.74	351.406	32.74	2
32.76	254.83	32.76	6
32.78	196.526	32.78	8
32.8	168.858	32.8	7
32.82	163.861	32.82	9
32.84	175.255	32.84	7
32.86	191.937	32.86	6
32.88	191.759	32.88	6
32.9	168.877	32.9	5
32.92	142.66	32.92	6
32.94	124.546	32.94	7
32.96	115.179	32.96	11
32.98	112.613	32.98	10
33	115.184	33	10
33.02	122.29	33.02	10
33.04	134.603	33.04	6
33.06	153.746	33.06	6
33.08	184.395	33.08	8
33.1	228.18	33.1	13
33.12	278.271	33.12	15
33.14	318.761	33.14	16
33.16	335.593	33.16	16
33.18	352.594	33.18	19
33.2	397.946	33.2	26
33.22	490.738	33.22	32
33.24	659.735	33.24	39
33.26	951.885	33.26	52
33.28	1423.98	33.28	57
33.3	2091.32	33.3	65
33.32	2757.38	33.32	70
33.34	2952.56	33.34	63
33.36	2616.49	33.36	57
33.38	2145.71	33.38	49
33.4	1723.63	33.4	37
33.42	1314.47	33.42	30
33.44	962.61	33.44	20
33.46	718.034	33.46	17
33.48	574.996	33.48	10
33.5	517.745	33.5	10
33.52	533.561	33.52	12
33.54	603.751	33.54	11
33.56	668.809	33.56	11
33.58	629.073	33.58	11
33.6	499.529	33.6	7
33.62	373.097	33.62	5
33.64	284.079	33.64	0
33.66	227.222	33.66	0
33.68	195.188	33.68	4
33.7	178.677	33.7	8
33.72	171.876	33.72	13
33.74	172.59	33.74	18
33.76	180.998	33.76	17
33.78	198.282	33.78	16
33.8	228.294	33.8	12
33.82	281.386	33.82	8
33.84	369.693	33.84	11
33.86	520.601	33.86	14
33.88	763.272	33.88	29
33.9	1101.41	33.9	39
33.92	1418.56	33.92	50
33.94	1446.63	33.94	55
33.96	1175.88	33.96	52
33.98	866.093	33.98	43
34	639.526	34	31
34.02	510.45	34.02	22
34.04	456.811	34.04	15
34.06	453.369	34.06	10
34.08	498.463	34.08	16
34.1	586.243	34.1	19
34.12	653.814	34.12	23
34.14	622.093	34.14	26
34.16	534.336	34.16	28
34.18	456.46	34.18	26
34.2	379.145	34.2	25
34.22	307.831	34.22	18
34.24	259.907	34.24	17
34.26	239.234	34.26	14
34.28	243.695	34.28	12
34.3	270.901	34.3	9
34.32	311.884	34.32	3
34.34	339.768	34.34	4
34.36	334.609	34.36	4
34.38	322.727	34.38	0
34.4	331.816	34.4	1
34.42	374.597	34.42	1
34.44	465.888	34.44	7
34.46	634.666	34.46	9
34.48	927.468	34.48	14
34.5	1393.97	34.5	26
34.52	2019.65	34.52	37
34.54	2534.06	34.54	51
34.56	2449.13	34.56	68
34.58	1860.39	34.58	77
34.6	1258.08	34.6	83
34.62	831.31	34.62	78
34.64	566.638	34.64	65
34.66	410.709	34.66	43
34.68	318.445	34.68	22
34.7	261.894	34.7	8
34.72	226.213	34.72	3
34.74	203.066	34.74	0
34.76	184.292	34.76	3
34.78	167.524	34.78	8
34.8	155.223	34.8	12
34.82	146.504	34.82	8
34.84	147.411	34.84	9
34.86	155.836	34.86	4
34.88	174.086	34.88	0
34.9	200.271	34.9	0
34.92	225.178	34.92	0
34.94	243.536	34.94	2
34.96	270.901	34.96	5
34.98	325.985	34.98	6
35	405.727	35	5
35.02	465.138	35.02	1
35.04	446.363	35.04	4
35.06	384.004	35.06	2
35.08	338.577	35.08	4
35.1	328.308	35.1	4
35.12	349.217	35.12	8
35.14	391.476	35.14	12
35.16	462.089	35.16	16
35.18	595.975	35.18	25
35.2	833.009	35.2	28
35.22	1204.72	35.22	32
35.24	1663.52	35.24	33
35.26	1967.66	35.26	28
35.28	1898.46	35.28	22
35.3	1568.4	35.3	17
35.32	1175.34	35.32	16
35.34	868.199	35.34	17
35.36	681.269	35.36	21
35.38	597.645	35.38	24
35.4	586.904	35.4	22
35.42	599.109	35.42	21
35.44	593.582	35.44	13
35.46	579.979	35.46	8
35.48	587.911	35.48	3
35.5	651.003	35.5	4
35.52	798.881	35.52	5
35.54	1051.21	35.54	12
35.56	1430.13	35.56	25
35.58	1979.92	35.58	41
35.6	2622.52	35.6	62
35.62	2951.14	35.62	91
35.64	2585.54	35.64	113
35.66	1879.6	35.66	131
35.68	1285.87	35.68	133
35.7	906.612	35.7	123
35.72	696.576	35.72	95
35.74	575.453	35.74	69
35.76	469.918	35.76	40
35.78	369.556	35.78	15
35.8	290.618	35.8	5
35.82	235.134	35.82	4
35.84	197.489	35.84	3
35.86	172.789	35.86	6
35.88	156.385	35.88	4
35.9	145.492	35.9	1
35.92	139.842	35.92	0
35.94	139.848	35.94	5
35.96	147.342	35.96	8
35.98	165.613	35.98	14
36	198.379	36	21
36.02	243.762	36.02	22
36.04	285.419	36.04	18
36.06	289	36.06	16
36.08	261.111	36.08	10
36.1	242.508	36.1	3
36.12	254.625	36.12	1
36.14	305.695	36.14	1
36.16	395.893	36.16	1
36.18	496.413	36.18	6
36.2	525.508	36.2	10
36.22	454.615	36.22	13
36.24	364.651	36.24	13
36.26	309.415	36.26	14
36.28	298.986	36.28	15
36.3	333.497	36.3	10
36.32	411.592	36.32	7
36.34	528.772	36.34	9
36.36	687.821	36.36	12
36.38	855.629	36.38	21
36.4	894.067	36.4	29
36.42	753.287	36.42	36
36.44	579.903	36.44	34
36.46	468.084	36.46	32
36.48	426.493	36.48	29
36.5	428.865	36.5	20
36.52	435.766	36.52	16
36.54	447.141	36.54	13
36.56	504.988	36.56	13
36.58	639.916	36.58	14
36.6	856.184	36.6	16
36.62	1095.6	36.62	19
36.64	1207.64	36.64	18
36.66	1112.08	36.66	18
36.68	903.548	36.68	19
36.7	664.515	36.7	19
36.72	463.852	36.72	22
36.74	331.237	36.74	20
36.76	253.335	36.76	16
36.78	213.272	36.78	16
36.8	201.081	36.8	11
36.82	208.228	36.82	7
36.84	220.298	36.84	3
36.86	212.811	36.86	2
36.88	179.176	36.88	1
36.9	143.374	36.9	1
36.92	117.015	36.92	3
36.94	100.375	36.94	6
36.96	91.3042	36.96	5
36.98	86.7576	36.98	6
37	85.6371	37	2
37.02	87.2072	37.02	3
37.04	92.0052	37.04	2
37.06	100.092	37.06	4
37.08	111.53	37.08	4
37.1	134.42	37.1	5
37.12	171.333	37.12	7
37.14	227.783	37.14	13
37.16	303.342	37.16	13
37.18	374.448	37.18	13
37.2	403.083	37.2	13
37.22	416.086	37.22	17
37.24	475.035	37.24	16
37.26	614.161	37.26	21
37.28	832.508	37.28	26
37.3	1048.11	37.3	30
37.32	1137.5	37.32	31
37.34	1100.25	37.34	37
37.36	933.18	37.36	38
37.38	688.66	37.38	31
37.4	482.658	37.4	27
37.42	350.642	37.42	21
37.44	281.552	37.44	15
37.46	258.353	37.46	13
37.48	263.785	37.48	13
37.5	268.839	37.5	8
37.52	243.231	37.52	3
37.54	200.9	37.54	3
37.56	169.607	37.56	3
37.58	157.909	37.58	0
37.6	160.631	37.6	0
37.62	164.304	37.62	0
37.64	154.751	37.64	2
37.66	137.869	37.66	2
37.68	120.168	37.68	3
37.7	101.082	37.7	0
37.72	85.0702	37.72	0
37.74	74.1964	37.74	3
37.76	67.7175	37.76	4
37.78	64.3156	37.78	6
37.8	63.02	37.8	9
37.82	63.2018	37.82	13
37.84	65.6867	37.84	13
37.86	67.8626	37.86	9
37.88	72.3224	37.88	4
37.9	78.8008	37.9	2
37.92	88.6686	37.92	3
37.94	102.415	37.94	5
37.96	122.207	37.96	6
37.98	148.82	37.98	9
38	178.509	38	13
38.02	205.148	38.02	12
38.04	237.08	38.04	11
38.06	294.284	38.06	14
38.08	390.406	38.08	16
38.1	521.422	38.1	22
38.12	661.054	38.12	27
38.14	737.581	38.14	29
38.16	701.424	38.16	25
38.18	629.824	38.18	20
38.2	599.61	38.2	17
38.22	643.545	38.22	10
38.24	768.288	38.24	12
38.26	977.824	38.26	16
38.28	1294.14	38.28	24
38.3	1632.24	38.3	30
38.32	1707.46	38.32	36
38.34	1450.55	38.34	47
38.36	1153.07	38.36	60
38.38	966.02	38.38	69
38.4	870.392	38.4	70
38.42	817.981	38.42	70
38.44	741.67	38.44	66
38.46	629.111	38.46	53
38.48	541.295	38.48	38
38.5	492.923	38.5	24
38.52	455.086	38.52	17
38.54	427.167	38.54	17
38.56	438.98	38.56	19
38.58	512.01	38.58	22
38.6	657.077	38.6	24
38.62	858.07	38.62	28
38.64	1059.78	38.64	29
38.66	1192.19	38.66	25
38.68	1183.38	38.68	21
38.7	1029.88	38.7	22
38.72	784.723	38.72	23
38.74	556.86	38.74	23
38.76	398.981	38.76	22
38.78	304.019	38.78	27
38.8	253.32	38.8	29
38.82	232.153	38.82	26
38.84	229.774	38.84	22
38.86	234.485	38.86	18
38.88	230.536	38.88	14
38.9	221.817	38.9	9
38.92	224.69	38.92	6
38.94	250.779	38.94	7
38.96	311.504	38.96	6
38.98	420.666	38.98	10
39	585.856	39	19
39.02	769.096	39.02	22
39.04	838.749	39.04	22
39.06	730.759	39.06	25
39.08	578.411	39.08	23
39.1	478.998	39.1	25
39.12	436.823	39.12	39
39.14	420.348	39.14	54
39.16	419.861	39.16	66
39.18	445.277	39.18	80
39.2	496.155	39.2	88
39.22	592.294	39.22	83
39.24	764.973	39.24	74
39.26	988.574	39.26	67
39.28	1113.83	39.28	50
39.3	1023.96	39.3	43
39.32	868.188	39.32	46
39.34	790.592	39.34	49
39.36	785.915	39.36	53
39.38	748.566	39.38	53
39.4	633.176	39.4	47
39.42	517.222	39.42	42
39.44	452.399	39.44	32
39.46	451.391	39.46	32
39.48	507.608	39.48	29
39.5	595.519	39.5	37
39.52	672.199	39.52	43
39.54	698.809	39.54	47
39.56	704.289	39.56	48
39.58	702.273	39.58	50
39.6	664.024	39.6	45
39.62	638.305	39.62	38
39.64	659.914	39.64	27
39.66	668.61	39.66	24
39.68	595.348	39.68	17
39.7	463.59	39.7	15
39.72	339.468	39.72	9
39.74	253.763	39.74	4
39.76	204.017	39.76	2
39.78	174.36	39.78	6
39.8	148.631	39.8	6
39.82	125.919	39.82	8
39.84	108.384	39.84	7
39.86	96.7865	39.86	7
39.88	90.0729	39.88	2
39.9	87.7097	39.9	0
39.92	88.859	39.92	0
39.94	94.1241	39.94	0
39.96	102.429	39.96	2
39.98	111.225	39.98	8
40	121.256	40	8
40.02	139.71	40.02	13
40.04	173.967	40.04	15
40.06	229.203	40.06	15
40.08	301.71	40.08	14
40.1	362.092	40.1	17
40.12	380.348	40.12	20
40.14	378.227	40.14	23
40.16	386.034	40.16	29
40.18	434.172	40.18	37
40.2	531.621	40.2	38
40.22	663.418	40.22	47
40.24	766.927	40.24	46
40.26	729.866	40.26	44
40.28	587.694	40.28	41
40.3	451.527	40.3	34
40.32	342.979	40.32	23
40.34	257.149	40.34	18
40.36	198.491	40.36	9
40.38	163.512	40.38	3
40.4	145.561	40.4	0
40.42	140.239	40.42	0
40.44	146.408	40.44	0
40.46	166.527	40.46	0
40.48	206.988	40.48	1
40.5	275.513	40.5	5
40.52	377.853	40.52	8
40.54	492.859	40.54	10
40.56	564.701	40.56	8
40.58	557.933	40.58	7
40.6	523.647	40.6	3
40.62	515.135	40.62	2
40.64	495.283	40.64	0
40.66	414.245	40.66	0
40.68	313.819	40.68	0
40.7	239.351	40.7	1
40.72	197.895	40.72	4
40.74	183.646	40.74	6
40.76	192.622	40.76	12
40.78	215.311	40.78	15
40.8	232.14	40.8	16
40.82	229.471	40.82	13
40.84	227.16	40.84	8
40.86	248.68	40.86	6
40.88	306.783	40.88	3
40.9	400.448	40.9	2
40.92	494.865	40.92	4
40.94	518	40.94	10
40.96	464.583	40.96	18
40.98	386.273	40.98	24
41	325.833	41	27
41.02	304.032	41.02	23
41.04	326.47	41.04	17
41.06	400.375	41.06	12
41.08	535.623	41.08	11
41.1	732.052	41.1	8
41.12	961.61	41.12	8
41.14	1161.24	41.14	12
41.16	1228.6	41.16	24
41.18	1212.46	41.18	35
41.2	1206.28	41.2	50
41.22	1121.91	41.22	59
41.24	903.972	41.24	63
41.26	665.986	41.26	55
41.28	481.623	41.28	50
41.3	361.913	41.3	37
41.32	292.824	41.32	24
41.34	253.043	41.34	10
41.36	232.845	41.36	6
41.38	229.058	41.38	6
41.4	227.49	41.4	5
41.42	216.712	41.42	6
41.44	210.866	41.44	8
41.46	224.236	41.46	6
41.48	253.485	41.48	8
41.5	286.457	41.5	11
41.52	322.908	41.52	11
41.54	343.605	41.54	11
41.56	305.759	41.56	13
41.58	232.569	41.58	12
41.6	169.869	41.6	7
41.62	128.378	41.62	8
41.64	105.312	41.64	8
41.66	94.2838	41.66	8
41.68	86.7941	41.68	10
41.7	77.5289	41.7	13
41.72	67.0568	41.72	13
41.74	59.6277	41.74	14
41.76	55.1914	41.76	13
41.78	53.4017	41.78	8
41.8	54.6549	41.8	7
41.82	57.5455	41.82	4
41.84	63.6533	41.84	0
41.86	74.8512	41.86	0
41.88	94.5673	41.88	0
41.9	126.223	41.9	2
41.92	171.409	41.92	3
41.94	219.533	41.94	4
41.96	241.777	41.96	6
41.98	240.772	41.98	8
42	243.728	42	11
42.02	241.38	42.02	14
42.04	207.747	42.04	14
42.06	159.381	42.06	15
42.08	120.512	42.08	10
42.1	95.5775	42.1	10
42.12	82.184	42.12	7
42.14	76.4393	42.14	4
42.16	76.0171	42.16	3
42.18	80.0218	42.18	4
42.2	88.6834	42.2	6
42.22	102.967	42.22	8
42.24	123.845	42.24	9
42.26	151.866	42.26	10
42.28	192.969	42.28	9
42.3	260.58	42.3	10
42.32	364.285	42.32	11
42.34	488.299	42.34	9
42.36	560.996	42.36	12
42.38	538.96	42.38	13
42.4	504.233	42.4	13
42.42	522.491	42.42	14
42.44	576.245	42.44	15
42.46	590.562	42.46	14
42.48	524.52	42.48	13
42.5	413.718	42.5	11
42.52	306.437	42.52	11
42.54	223.728	42.54	11
42.56	169.654	42.56	14
42.58	137.798	42.58	12
42.6	121.256	42.6	15
42.62	114.43	42.62	16
42.64	116.128	42.64	16
42.66	122.516	42.66	13
42.68	128.133	42.68	10
42.7	133.66	42.7	8
42.72	146.622	42.72	8
42.74	172.874	42.74	10
42.76	210.077	42.76	16
42.78	239.095	42.78	19
42.8	236.491	42.8	24
42.82	218.139	42.82	29
42.84	210.612	42.84	32
42.86	223.08	42.86	28
42.88	260.408	42.88	25
42.9	328.712	42.9	22
42.92	438.395	42.92	18
42.94	599.462	42.94	21
42.96	802.991	42.96	26
42.98	1025.61	42.98	32
43	1222.47	43	39
43.02	1363.17	43.02	46
43.04	1410.17	43.04	49
43.06	1294.07	43.06	46
43.08	1131.62	43.08	39
43.1	998.461	43.1	32
43.12	851.416	43.12	25
43.14	709.42	43.14	23
43.16	619.179	43.16	20
43.18	592.033	43.18	21
43.2	639.581	43.2	21
43.22	781.666	43.22	25
43.24	1009.77	43.24	37
43.26	1229.23	43.26	50
43.28	1271.71	43.28	61
43.3	1164.88	43.3	73
43.32	1047.17	43.32	78
43.34	938.884	43.34	77
43.36	867.755	43.36	69
43.38	872.455	43.38	63
43.4	899.977	43.4	51
43.42	813.58	43.42	38
43.44	620.459	43.44	34
43.46	438.156	43.46	35
43.48	309.583	43.48	41
43.5	227.921	43.5	40
43.52	176.43	43.52	34
43.54	142.29	43.54	32
43.56	118.672	43.56	27
43.58	101.886	43.58	26
43.6	89.8125	43.6	20
43.62	81.272	43.62	10
43.64	75.6555	43.64	7
43.66	72.6824	43.66	6
43.68	72.05	43.68	4
43.7	73.5488	43.7	3
43.72	78.5453	43.72	4
43.74	87.5122	43.74	6
43.76	96.1807	43.76	6
43.78	94.5401	43.78	10
43.8	82.7875	43.8	13
43.82	70.5851	43.82	12
43.84	63.5639	43.84	11
43.86	61.4853	43.86	12
43.88	64.2645	43.88	11
43.9	71.9257	43.9	11
43.92	83.6711	43.92	9
43.94	96.5542	43.94	4
43.96	107.47	43.96	3
43.98	119.845	43.98	5
44	130.361	44	0
44.02	132.892	44.02	0
44.04	135.637	44.04	0
44.06	152.547	44.06	7
44.08	192.226	44.08	9
44.1	256.697	44.1	10
44.12	328.063	44.12	15
44.14	355.021	44.14	18
44.16	326.531	44.16	25
44.18	301.073	44.18	24
44.2	317.314	44.2	19
44.22	380.936	44.22	20
44.24	469.245	44.24	14
44.26	545.772	44.26	10
44.28	565.638	44.28	5
44.3	486.627	44.3	4
44.32	357.745	44.32	8
44.34	248.865	44.34	10
44.36	177.659	44.36	17
44.38	137.765	44.38	18
44.4	120.062	44.4	19
44.42	117.224	44.42	18
44.44	121.145	44.44	12
44.46	117.213	44.46	7
44.48	100.491	44.48	6
44.5	81.4404	44.5	2
44.52	69.2365	44.52	2
44.54	64.1721	44.54	4
44.56	65.1663	44.56	3
44.58	71.5047	44.58	3
44.6	78.025	44.6	0
44.62	78.7286	44.62	2
44.64	76.851	44.64	1
44.66	81.1827	44.66	1
44.68	97.1193	44.68	3
44.7	127.343	44.7	5
44.72	167.906	44.72	6
44.74	195.351	44.74	5
44.76	180.756	44.76	2
44.78	141.967	44.78	3
44.8	105.074	44.8	1
44.82	79.1285	44.82	2
44.84	64.6657	44.84	3
44.86	58.229	44.86	6
44.88	56.8697	44.88	9
44.9	58.6834	44.9	11
44.92	64.4579	44.92	12
44.94	70.1844	44.94	10
44.96	69.1879	44.96	10
[truncated: 252 more rows]

[truncated: 24 more sheets: Supplementary Fig. 5, Supplementary Fig. 6, Supplementary Fig. 8, Supplementary Fig. 16, Supplementary Fig. 18, Supplementary Fig. 24, Supplementary Fig. 25, Supplementary Figs. 26 and 30, Supplementary Fig. 27, Supplementary Fig. 28, Supplementary Fig. 29, Supplementary Fig. 31, Supplementary Fig. 32, Supplementary Fig. 33, Supplementary Fig. 34, Supplementary Fig. 35, Supplementary Fig. 36, Supplementary Fig. 37, Supplementary Fig. 39, Supplementary Fig. 40 …]
